# Supplementary material for: Mitogenomics in Amanita, evolution, species delimitation and its utility at the species complex level
Source: Microb Genom. 2026 Jul 30;12(7):001792. doi: 10.1099/mgen.0.001792 (PMC13424474; doi:10.1099/mgen.0.001792)
Supplement: Supplementary Material 1. [file mgen-12-01792-s001.xlsx]

## Sheet: Table_S1_Species_and_vouchers
Table S1. Metadata of species used in the present work
Voucher ID	MEXUID	ID	Species	Locality 1	Locality 2	Collected year	NCBI accession
GNHR-448	GNHR-448	HR27	Amanita "cruentilemurum"	Hidalgo	Omitlan	2016	PZ264387	20.1685	-98.6486
GO-2010-25	GO-2010-25	GO25	Amanita "cruentilemurum"	----	----	----	PX718927	----	----
ABRHS125-16	27835	mx35	Amanita “cruentilemurum”	Estado de México	El zarco	2012	PX927101	19.2973	-99.359
ART-2019-28	ART-2019-28	ART28	Amanita “cruentilemurum”	Guatemala	Finca el retiro, Tecpán Guatemala	2019	PX927100	14.5089	-91.0924
ART-2019-83	ART-2019-83	ART83	Amanita “cruentilemurum”	Durango	El monte, La Ciudad, Pueblo Nuevo	2019	PX927102	23.384	-105.368
ECMCU086-10	25974	mx74	Amanita “cruentilemurum”	Michoacan	----	2008	PX927103	----	----
GNHR426	GNHR-426	HR05	Amanita “cruentilemurum”	Hidalgo	Omitlán	2016	ON528107	20.1685	-98.6486
GNHR449	GNHR-449	HR28	Amanita “cruentilemurum”	Hidalgo	Huasca	2016	PX718926	20.2051	-98.5786
REAA-2013-66	27384	mx84	Amanita “cruentilemurum”	Cd Mx	Volcan Pelado	2013	PX718928	19.1517	-99.2241
VRC-6	VRC-6	VCR6	Amanita "rubescens var. alba"	Oaxaca	La esperanza	-----	PX718930	----	----
ART-2019-72	ART-2019-72	ART72	Amanita brunneolocularis	Chiapas	Parque Nacional Lagunas de Montebello	2019	PZ258327	16.107	-91.719
GNHR430	GNHR430	HR09	Amanita brunneolocularis	Hidalgo	San Miguel Cerezo, Pachuca	2016	PX686253	20.156	-98.732
GNHR431	GNHR431	HR10	Amanita brunneolocularis	Hidalgo	San Miguel Cerezo, Pachuca	2016	PZ264246	20.156	-98.732
GNHR432	GNHR432	HR11	Amanita brunneolocularis	Hidalgo	San Miguel Cerezo, Pachuca	2016	PX686255	20.156	-98.732
GNHR433	GNHR433	HR12	Amanita brunneolocularis	Hidalgo	San Miguel Cerezo, Pachuca	2016	PZ258328	20.156	-98.732
GNHR434	GNHR434	HR13	Amanita brunneolocularis	Hidalgo	San Miguel Cerezo, Pachuca	2016	PX686259	20.156	-98.732
GNHR435	GNHR435	HR14	Amanita brunneolocularis	Hidalgo	San Miguel Cerezo, Pachuca	2016	PZ264247	20.156	-98.732
GNHR437	GNHR437	HR16	Amanita brunneolocularis	Hidalgo	San Miguel Cerezo, Pachuca	2016	PX686256	20.156	-98.732
GNHR438	GNHR438	HR17	Amanita brunneolocularis	Hidalgo	San Miguel Cerezo, Pachuca	2016	PX686257	20.156	-98.732
GNHR439	GNHR439	HR18	Amanita brunneolocularis	Hidalgo	San Miguel Cerezo, Pachuca	2016	PX686258	20.156	-98.732
GNHR446	GNHR446	HR25	Amanita brunneolocularis	Hidalgo	La Montaña Viviente, Acaxochitlán	2016	PX686254	20.1628	-98.2064
GNHR444	GNHR-444	HR23	Amanita flavorubens	Hidalgo	La Montaña Viviente, Acaxochitlán	2016	PX718929	20.1628	-98.2064
NTECB009-14	26973	mx73	Amanita series Mappae sp.	Cd Mx	----	2013	PX718931	----	----
ART-2019-21	ART-2019-21	A21	Amanita suballiacea	----	----	----	PX718932	----	----

## Sheet: Table_S2_Gene_order_A_brunneolo
Table S2. Gene order of Amanita brunneolocularis samples
Species/Voucher	Amanita brunneolocularis (GNHR430)				Amanita brunneolocularis (GNHR431)				Amanita brunneolocularis (GNHR432)				Amanita brunneolocularis (GNHR433)				Amanita brunneolocularis (GNHR434)				Amanita brunneolocularis (GNHR435)				Amanita brunneolocularis (GNHR437)				Amanita brunneolocularis (GNHR438)				Amanita brunneolocularis (GNHR439)				Amanita brunneolocularis (GNHR446)				Amanita brunneolocularis (ART-2019-72)
Genome size				63889				63642				63880				63909				63893				63898				63868				63892				63894				63898				68119
GC%				22.29				22.29				22.29				22.29				22.3				22.29				22.3				22.29				22.29				22.29				22.2
	Start	Stop	Gene	Length	Start	Stop	Gene	Length	Start	Stop	Gene	Length	Start	Stop	Gene	Length	Start	Stop	Gene	Length	Start	Stop	Gene	Length	Start	Stop	Gene	Length	Start	Stop	Gene	Length	Start	Stop	Gene	Length	Start	Stop	Gene	Length	Start	Stop	Gene	Length
	1716	2484	atp6	768	24350	25118	atp6	768	1716	2484	atp6	768	24350	25118	atp6	768	36909	37677	atp6	768	44717	45485	atp6	768	44717	45485	atp6	768	1822	2590	atp6	768	1822	2590	atp6	768	1821	2589	atp6	768	5618	6386	atp6	768
	2898	3171	LAGLIDADG_2	273	25532	25805	LAGLIDADG_2	273	2898	3171	LAGLIDADG_2	273	25532	25805	LAGLIDADG_2	273	38091	38364	LAGLIDADG_2	273	45899	46172	LAGLIDADG_2	273	45899	46172	LAGLIDADG_2	273	3004	3277	LAGLIDADG_2	273	3004	3277	LAGLIDADG_2	273	3003	3276	LAGLIDADG_2	273	6800	7073	LAGLIDADG_2	273
	4310	4523	GIY-YIG_0	213	26944	27157	GIY-YIG_0	213	4310	4523	GIY-YIG_0	213	26944	27157	GIY-YIG_0	213	39503	39716	GIY-YIG_0	213	47311	47524	GIY-YIG_0	213	47311	47524	GIY-YIG_0	213	4416	4629	GIY-YIG_0	213	4416	4629	GIY-YIG_0	213	4415	4628	GIY-YIG_0	213	8491	10102	cox1_0	1611
	4586	6197	cox1_0	1611	27220	28831	cox1_0	1611	4586	6197	cox1_0	1611	27220	28831	cox1_0	1611	39779	41390	cox1_0	1611	47587	49198	cox1_0	1611	47587	49198	cox1_0	1611	4692	6303	cox1_0	1611	4692	6303	cox1_0	1611	4691	6302	cox1_0	1611	10692	11778	cox1_2	1086
	6788	7862	cox1_2	1074	29422	30496	cox1_2	1074	6788	7862	cox1_2	1074	29422	30496	cox1_2	1074	41981	43055	cox1_2	1074	49789	50863	cox1_2	1074	49789	50863	cox1_2	1074	6894	7968	cox1_2	1074	6894	7968	cox1_2	1074	6893	7967	cox1_2	1074	12493	12778	cox1_1	285
	7857	7875	GIY-YIG_1	18	30491	30509	GIY-YIG_1	18	7857	7875	GIY-YIG_1	18	30491	30509	GIY-YIG_1	18	43050	43068	GIY-YIG_1	18	50858	50876	GIY-YIG_1	18	50858	50876	GIY-YIG_1	18	7963	7981	GIY-YIG_1	18	7963	7981	GIY-YIG_1	18	7962	7980	GIY-YIG_1	18	14743	15847	rps3	1104
	8596	8881	cox1_1	285	31230	31515	cox1_1	285	8596	8881	cox1_1	285	31230	31515	cox1_1	285	43789	44074	cox1_1	285	51597	51882	cox1_1	285	51597	51882	cox1_1	285	8702	8987	cox1_1	285	8702	8987	cox1_1	285	8701	8986	cox1_1	285	18188	18950	cox2_0	762
	10856	11960	rps3	1104	33490	34594	rps3	1104	10856	11960	rps3	1104	33490	34594	rps3	1104	46049	47153	rps3	1104	53857	54961	rps3	1104	53857	54961	rps3	1104	10962	12066	rps3	1104	10962	12066	rps3	1104	10961	12065	rps3	1104	21181	22603	nad4	1422
	14313	15075	cox2	762	36947	37709	cox2	762	14313	15075	cox2	762	36947	37709	cox2	762	49501	50263	cox2	762	57314	58076	cox2	762	57314	58076	cox2	762	14419	15181	cox2	762	14419	15181	cox2	762	14418	15180	cox2	762	23783	24461	nad6	678
	17318	18740	nad4	1422	39952	41374	nad4	1422	17318	18740	nad4	1422	39952	41374	nad4	1422	52505	53927	nad4	1422	60318	61740	nad4	1422	60318	61740	nad4	1422	17423	18845	nad4	1422	17424	18846	nad4	1422	17422	18844	nad4	1422	25709	27443	nad2	1734
	19921	20599	nad6	678	42555	43233	nad6	678	19921	20599	nad6	678	42555	43233	nad6	678	55108	55786	nad6	678	62921	63599	nad6	678	62921	63599	nad6	678	20026	20704	nad6	678	20027	20705	nad6	678	20025	20703	nad6	678	27442	27817	nad3	375
	21848	23582	nad2	1734	44482	46216	nad2	1734	21848	23582	nad2	1734	44482	46216	nad2	1734	57035	58769	nad2	1734	950	2684	nad2	1734	950	2684	nad2	1734	21953	23687	nad2	1734	21954	23688	nad2	1734	21952	23686	nad2	1734	28765	31566	rrnL_0	2801
	23581	23956	nad3	375	46215	46590	nad3	375	23581	23956	nad3	375	46215	46590	nad3	375	58768	59143	nad3	375	2683	3058	nad3	375	2683	3058	nad3	375	23686	24061	nad3	375	23687	24062	nad3	375	23685	24060	nad3	375	31603	31737	rrnL_2	134
	24889	27674	rrnL_0	2785	47523	50308	rrnL_0	2785	24889	27674	rrnL_0	2785	47523	50308	rrnL_0	2785	60076	63252	rrnL_1	3176	3991	6735	rrnL_0	2744	3991	6735	rrnL_0	2744	24994	27739	rrnL_0	2745	24995	27780	rrnL_0	2785	24993	27737	rrnL_0	2744	32079	32223	cox2_1	144
	27711	27842	rrnL_2	131	50345	50477	rrnL_2	132	27711	27842	rrnL_2	131	50345	50477	rrnL_2	132	63356	63713	LAGLIDADG_1-a	357	7268	7586	LAGLIDADG_0-a	318	7268	7586	LAGLIDADG_0-a	318	28272	28629	LAGLIDADG_1-a	357	27817	27948	rrnL_2	131	28270	28627	LAGLIDADG_1-a	357	32331	32511	LAGLIDADG_0-a	180
	28166	28484	LAGLIDADG_0-a	318	50800	51118	LAGLIDADG_0-a	318	28166	28484	LAGLIDADG_0-a	318	50800	51118	LAGLIDADG_0-a	318	63685	92	LAGLIDADG_0	-63593	7597	7720	LAGLIDADG_1	123	7597	7720	LAGLIDADG_1	123	28601	28880	LAGLIDADG_0	279	28272	28590	LAGLIDADG_0-a	318	28599	28878	LAGLIDADG_0	279	32533	32692	LAGLIDADG_0-b	159
	28495	28618	LAGLIDADG_1	123	51129	51252	LAGLIDADG_1	123	28495	28618	LAGLIDADG_1	123	51129	51252	LAGLIDADG_1	123	94	250	LAGLIDADG_1-b	156	7782	7896	LAGLIDADG_0-b	114	7782	7896	LAGLIDADG_0-b	114	28873	29035	LAGLIDADG_1-b	162	28601	28724	LAGLIDADG_1	123	28871	29033	LAGLIDADG_1-b	162	33224	33850	rrnL_1	626
	28656	28770	LAGLIDADG_0-b	114	51290	51404	LAGLIDADG_0-b	114	28656	28770	LAGLIDADG_0-b	114	51290	51404	LAGLIDADG_0-b	114	601	1226	rrnL_0	625	7898	8039	LAGLIDADG_0-c	141	7898	8039	LAGLIDADG_0-c	141	29405	30011	rrnL_1	606	28762	28876	LAGLIDADG_0-b	114	29403	30009	rrnL_1	606	34307	34380	trnC(gca)	73
	28772	28913	LAGLIDADG_0-c	141	51406	51547	LAGLIDADG_0-c	141	28772	28913	LAGLIDADG_0-c	141	51406	51547	LAGLIDADG_0-c	141	1684	1757	trnC(gca)	73	8390	9015	rrnL_1	625	8390	9015	rrnL_1	625	30470	30543	trnC(gca)	73	28878	29019	LAGLIDADG_0-c	141	30468	30541	trnC(gca)	73	35898	35971	trnR_0(tct)	73
	29264	29889	rrnL_1	625	51898	52523	rrnL_1	625	29264	29889	rrnL_1	625	51898	52523	rrnL_1	625	3279	3352	trnR_0(tct)	73	9474	9547	trnC(gca)	73	9474	9547	trnC(gca)	73	32071	32144	trnR_0(tct)	73	29370	29995	rrnL_1	625	32069	32142	trnR_0(tct)	73	36387	37536	dpo_0	1149
	30349	30422	trnC(gca)	73	52982	53055	trnC(gca)	73	30347	30420	trnC(gca)	73	52982	53055	trnC(gca)	73	4211	4283	trnI(gat)	72	11075	11148	trnR_0(tct)	73	11075	11148	trnR_0(tct)	73	33003	33075	trnI(gat)	72	30453	30526	trnC(gca)	73	33001	33073	trnI(gat)	72	37618	37822	dpo_2-a	204
	31944	32017	trnR_0(tct)	73	54578	54651	trnR_0(tct)	73	31942	32015	trnR_0(tct)	73	54577	54650	trnR_0(tct)	73	5025	6042	nad1	1017	12007	12079	trnI(gat)	72	12007	12079	trnI(gat)	72	33817	34834	nad1	1017	32048	32121	trnR_0(tct)	73	33815	34832	nad1	1017	37920	38208	rpo	288
	32876	32948	trnI(gat)	72	55510	55582	trnI(gat)	72	32874	32946	trnI(gat)	72	55509	55581	trnI(gat)	72	6702	7329	dpo_0-a	627	12821	13838	nad1	1017	12821	13838	nad1	1017	35494	36121	dpo_0-a	627	32980	33052	trnI(gat)	72	35492	36119	dpo_0-a	627	39647	39719	trnI(gat)	72
	33690	34707	nad1	1017	56324	57341	nad1	1017	33688	34705	nad1	1017	56323	57340	nad1	1017	8946	9019	trnW(cca)	73	14498	15125	dpo_0-a	627	14498	15125	dpo_0-a	627	37738	37811	trnW(cca)	73	33794	34811	nad1	1017	37736	37809	trnW(cca)	73	40458	41475	nad1	1017
	35367	35994	dpo_0-a	627	58001	58628	dpo_0-a	627	35365	35992	dpo_0-a	627	58000	58627	dpo_0-a	627	9172	9246	trnD(gtc)	74	16742	16815	trnW(cca)	73	16742	16815	trnW(cca)	72	37964	38038	trnD(gtc)	74	35471	36098	dpo_0-a	627	37962	38036	trnD(gtc)	74	42111	42339	dpo_3	228
	37611	37684	trnW(cca)	73	60245	60318	trnW(cca)	73	37609	37682	trnW(cca)	73	60244	60317	trnW(cca)	73	9406	9478	trnG(tcc)	72	16968	17042	trnD(gtc)	74	16968	17042	trnD(gtc)	222	38198	38270	trnG(tcc)	72	37715	37788	trnW(cca)	73	38196	38268	trnG(tcc)	72	44392	44465	trnW(cca)	73
	37837	37911	trnD(gtc)	74	60471	60545	trnD(gtc)	74	37835	37909	trnD(gtc)	74	60470	60544	trnD(gtc)	74	10081	10303	atp9	222	17202	17274	trnG(tcc)	72	17202	17274	trnG(tcc)	810	38873	39095	atp9	222	37941	38015	trnD(gtc)	74	38871	39093	atp9	222	44613	44687	trnD(gtc)	74
	38071	38143	trnG(tcc)	72	60705	60777	trnG(tcc)	72	38069	38141	trnG(tcc)	72	60704	60776	trnG(tcc)	72	11533	12343	cox3	810	17877	18099	atp9	222	17877	18099	atp9	273	40325	41135	cox3	810	38175	38247	trnG(tcc)	72	40323	41133	cox3	810	44847	44919	trnG(tcc)	72
	38746	38968	atp9	222	61380	61602	atp9	222	38744	38966	atp9	222	61379	61601	atp9	222	12485	12734	dpo_0-c	249	19329	20139	cox3	810	19329	20139	cox3	147	41277	41814	dpo_0-c	537	38850	39072	atp9	222	41264	41531	dpo_1	267	45696	45918	atp9	222
	40198	41008	cox3	810	62832	63642	cox3	810	40196	41006	cox3	810	62831	63641	cox3	810	13102	13249	dpo_1	147	20281	20554	dpo_0-c	273	20281	20554	dpo_0-c	306	41893	42040	dpo_0-b	147	40302	41112	cox3	810	41899	42046	dpo_0-b	147	47242	48052	cox3	810
	41139	41427	dpo_1	288	4	172	rpo	168	41148	41418	dpo_1	270	4	172	rpo	168	13484	13823	dpo_0-b	339	20896	21043	dpo_0-b	147	20896	21043	dpo_0-b	71	42308	42614	dpo_1	306	41217	41538	dpo_1	321	42281	42620	dpo_2	339	48235	48448	dpo_2-b	213
	41792	41939	dpo_0-b	147	537	684	dpo_0-b	147	41783	41930	dpo_0-b	147	537	684	dpo_0-b	147	15626	15697	trnF_1(---)	71	21311	21617	dpo_1	306	21311	21617	dpo_1	1164	44417	44488	trnF_1(---)	71	41903	42050	dpo_0-b	147	44423	44494	trnF_1(---)	71	48774	49497	dpo_1-b	723
	42174	42513	dpo_2	339	919	1258	dpo_1	339	42165	42504	dpo_2	339	919	1258	dpo_1	339	17151	18315	cob	1164	23420	23491	trnF_1(---)	71	23420	23491	trnF_1(---)	71	45942	47106	cob	1164	42285	42624	dpo_2	339	45948	47112	cob	1164	50230	51085	dpo_1-a	855
	44316	44387	trnF_1(---)	71	3061	3132	trnF_1(---)	71	44307	44378	trnF_1(---)	71	3061	3132	trnF_1(---)	71	19517	19588	trnH(gtg)	71	24945	26109	cob	1164	24945	26109	cob	83	48308	48379	trnH(gtg)	71	44427	44498	trnF_1(---)	71	48314	48385	trnH(gtg)	71	52178	52249	trnF_1(---)	71
	45841	47005	cob	1164	4586	5750	cob	1164	45832	46996	cob	1164	4586	5750	cob	1164	20112	20195	trnS1(gct)	83	27311	27382	trnH(gtg)	71	27311	27382	trnH(gtg)	71	48903	48986	trnS1(gct)	83	45952	47116	cob	1164	48909	48992	trnS1(gct)	83	53894	55058	cob	1164
	48207	48278	trnH(gtg)	71	6952	7023	trnH(gtg)	71	48198	48269	trnH(gtg)	71	6952	7023	trnH(gtg)	71	21587	23574	rrnS	1987	27906	27989	trnS1(gct)	83	27906	27989	trnS1(gct)	86	50382	52133	rrnS	1751	48318	48389	trnH(gtg)	71	50388	52139	rrnS	1751	56286	56357	trnH(gtg)	71
	48802	48885	trnS1(gct)	83	7547	7630	trnS1(gct)	83	48793	48876	trnS1(gct)	83	7547	7630	trnS1(gct)	83	24251	24322	trnV(tac)	71	29385	31136	rrnS	1751	29385	31136	rrnS	73	53046	53117	trnV(tac)	71	48913	48996	trnS1(gct)	83	53052	53123	trnV(tac)	71	56928	57011	trnS1(gct)	83
	50281	52032	rrnS_0	1751	9026	10777	rrnS	1751	50272	52023	rrnS_0	1751	9026	10777	rrnS	1751	25259	25345	trnL1(tag)	86	32049	32120	trnV(tac)	71	32049	32120	trnV(tac)	72	54054	54140	trnL1(tag)	86	50392	52143	rrnS	1751	54060	54146	trnL1(tag)	86	58401	60151	rrnS_0	1750
	52150	52259	rrnS_1	109	11690	11761	trnV(tac)	71	52141	52250	rrnS_1	109	11690	11761	trnV(tac)	71	27555	27628	trnM_0(cat)	73	33057	33143	trnL1(tag)	86	33057	33143	trnL1(tag)	73	56350	56423	trnM_0(cat)	73	53056	53127	trnV(tac)	71	56356	56429	trnM_0(cat)	73	61075	61146	trnV(tac)	71
	52945	53016	trnV(tac)	71	12698	12784	trnL1(tag)	86	52936	53007	trnV(tac)	71	12698	12784	trnL1(tag)	86	28005	28076	trnA(tgc)	71	35353	35426	trnM_0(cat)	73	35353	35426	trnM_0(cat)	74	56800	56871	trnA(tgc)	71	54064	54150	trnL1(tag)	86	56806	56877	trnA(tgc)	71	62216	62302	trnL1(tag)	86
	53953	54039	trnL1(tag)	86	14994	15067	trnM_0(cat)	73	53944	54030	trnL1(tag)	86	14994	15067	trnM_0(cat)	73	28365	28437	trnF_0(gaa)	72	35803	35874	trnA(tgc)	71	35803	35874	trnA(tgc)	72	57160	57232	trnF_0(gaa)	72	56360	56433	trnM_0(cat)	73	57166	57238	trnF_0(gaa)	72	64501	64574	trnM_1(cat)	73
	56249	56322	trnM_0(cat)	73	15444	15515	trnA(tgc)	71	56240	56313	trnM_0(cat)	73	15444	15515	trnA(tgc)	71	28788	28861	trnT(tgt)	73	36163	36235	trnF_0(gaa)	72	36163	36235	trnF_0(gaa)	84	57583	57656	trnT(tgt)	73	56810	56881	trnA(tgc)	71	57589	57662	trnT(tgt)	73	64951	65022	trnA(tgc)	71
	56699	56770	trnA(tgc)	71	15804	15876	trnF_0(gaa)	72	56690	56761	trnA(tgc)	71	15804	15876	trnF_0(gaa)	72	29209	29283	trnQ(ttg)	74	36586	36659	trnT(tgt)	73	36586	36659	trnT(tgt)	73	58004	58078	trnQ(ttg)	74	57170	57242	trnF_0(gaa)	72	58010	58084	trnQ(ttg)	74	65180	65252	trnF_0(gaa)	72
	57059	57131	trnF_0(gaa)	72	16227	16300	trnT(tgt)	73	57050	57122	trnF_0(gaa)	72	16227	16300	trnT(tgt)	73	29464	29536	trnK(ttt)	72	37007	37081	trnQ(ttg)	74	37007	37081	trnQ(ttg)	87	58259	58331	trnK(ttt)	72	57593	57666	trnT(tgt)	73	58265	58337	trnK(ttt)	72	65604	65677	trnT(tgt)	73
	57482	57555	trnT(tgt)	73	16648	16722	trnQ(ttg)	74	57473	57546	trnT(tgt)	73	16648	16722	trnQ(ttg)	74	30210	30294	trnY(gta)	84	37262	37334	trnK(ttt)	72	37262	37334	trnK(ttt)	74	59005	59089	trnY(gta)	84	58014	58088	trnQ(ttg)	74	59011	59095	trnY(gta)	84	66025	66099	trnQ(ttg)	74
	57903	57977	trnQ(ttg)	74	16903	16975	trnK(ttt)	72	57894	57968	trnQ(ttg)	74	16903	16975	trnK(ttt)	72	30500	30573	trnM_1(cat)	73	38008	38092	trnY(gta)	84	38008	38092	trnY(gta)	73	59295	59368	trnM_1(cat)	73	58269	58341	trnK(ttt)	72	59301	59374	trnM_1(cat)	73	66279	66351	trnK(ttt)	72
	58158	58230	trnK(ttt)	72	17649	17733	trnY(gta)	84	58149	58221	trnK(ttt)	72	17649	17733	trnY(gta)	84	30759	30846	trnS2(tga)	87	38298	38371	trnM_1(cat)	73	38298	38371	trnM_1(cat)	85	59554	59641	trnS2(tga)	87	59015	59099	trnY(gta)	84	59560	59647	trnS2(tga)	87	67025	67109	trnY(gta)	84
	58904	58988	trnY(gta)	84	17939	18012	trnM_1(cat)	73	58895	58979	trnY(gta)	84	17939	18012	trnM_1(cat)	73	31150	31224	trnP(tgg)	74	38557	38644	trnS2(tga)	87	38557	38644	trnS2(tga)	72	59945	60019	trnP(tgg)	74	59305	59378	trnM_1(cat)	73	59951	60025	trnP(tgg)	74	67315	67388	trnM_0(cat)	73
	59194	59267	trnM_1(cat)	73	18198	18285	trnS2(tga)	87	59185	59258	trnM_1(cat)	73	18198	18285	trnS2(tga)	87	31343	31416	trnN(gtt)	73	38948	39022	trnP(tgg)	74	38948	39022	trnP(tgg)	72	60138	60211	trnN(gtt)	73	59564	59651	trnS2(tga)	87	60144	60217	trnN(gtt)	73	67574	67661	trnS2(tga)	87
	59453	59540	trnS2(tga)	87	18589	18663	trnP(tgg)	74	59444	59531	trnS2(tga)	87	18589	18663	trnP(tgg)	74	31853	31938	trnL2(taa)	85	39141	39214	trnN(gtt)	73	39141	39214	trnN(gtt)	159	60648	60733	trnL2(taa)	85	59955	60029	trnP(tgg)	74	60654	60739	trnL2(taa)	85	67979	68053	trnP(tgg)	74
	59844	59918	trnP(tgg)	74	18782	18855	trnN(gtt)	73	59835	59909	trnP(tgg)	74	18782	18855	trnN(gtt)	73	32097	32169	trnM_2(cat)	72	39651	39736	trnL2(taa)	85	39651	39736	trnL2(taa)	267	60892	60964	trnM_2(cat)	72	60148	60221	trnN(gtt)	73	60898	60970	trnM_2(cat)	72	53	126	trnN(gtt)	73
	60037	60110	trnN(gtt)	73	19292	19377	trnL2(taa)	85	60028	60101	trnN(gtt)	73	19292	19377	trnL2(taa)	85	32197	32269	trnE(ttc)	72	39895	39967	trnM_2(cat)	72	39895	39967	trnM_2(cat)	2010	60992	61064	trnE(ttc)	72	60658	60743	trnL2(taa)	85	60998	61070	trnE(ttc)	72	545	630	trnL2(taa)	85
	60547	60632	trnL2(taa)	85	19536	19608	trnM_2(cat)	72	60538	60623	trnL2(taa)	85	19536	19608	trnM_2(cat)	72	33097	33256	atp8	159	39995	40067	trnE(ttc)	72	39995	40067	trnE(ttc)	73	61900	62059	atp8	159	60902	60974	trnM_2(cat)	72	61906	62065	atp8	159	789	861	trnM_2(cat)	72
	60791	60863	trnM_2(cat)	72	19636	19708	trnE(ttc)	72	60782	60854	trnM_2(cat)	72	19636	19708	trnE(ttc)	72	33905	34172	nad4l	267	40903	41062	atp8	159	40903	41062	atp8	73	62708	62975	nad4l	267	61002	61074	trnE(ttc)	72	62714	62981	nad4l	267	890	962	trnE(ttc)	72
	60891	60963	trnE(ttc)	72	20536	20695	atp8	159	60882	60954	trnE(ttc)	72	20536	20695	atp8	159	34171	36181	nad5	2010	41711	41978	nad4l	267	41711	41978	nad4l	267	62974	1092	nad5	2010	61902	62061	atp8	159	62980	1092	nad5	2010	1824	1983	atp8	159
	61791	61950	atp8	159	21344	21611	nad4l	267	61782	61941	atp8	159	21344	21611	nad4l	267	36648	36721	trnR_1(tcg)	73	41977	43987	nad5	2010	41977	43987	nad5	2010	1559	1632	trnR_1(tcg)	73	62710	62977	nad4l	267	1559	1632	trnR_1(tcg)	73	2615	2882	nad4l	267
	62599	62866	nad4l	267	21610	23620	nad5	2010	62590	62857	nad4l	267	21610	23620	nad5	2010					44454	44527	trnR_1(tcg)	73	44454	44527	trnR_1(tcg)						62976	1092	nad5	2010					2881	4885	nad5	2004
	62865	986	nad5	2010	24087	24160	trnR_1(tcg)	73	62856	986	nad5	2010	24087	24160	trnR_1(tcg)	73																	1559	1632	trnR_1(tcg)	73					5355	5428	trnR_1(tcg)	73
	1453	1526	trnR_1(tcg)	73					1453	1526	trnR_1(tcg)	73

## Sheet: Table_S3_Gene_order_A_cruentile
Table S3. Gene order of Amanita "cruentilemurum" samples
Species/Voucher	Amanita cruentilemurum (ART-2019-28)				Amanita cruentilemurum (ART-2019-83)				Amanita cruentilemurum (GNHR449)				Amanita cruentilemurum (ABRHS125-16)				Amanita cruentilemurum (ECMCU086-10)				Amanita cruentilemurum (REAA-2013-66)				Amanita cruentilemurum (GO-2010-25)				Amanita cruentilemurum (GNHR426)				Amanita cruentilemurum (GNHR448)
Genome size				66752				71655				71563				71268				71139				69532				69631				72085				70793
GC%				21.66				21.9				21.18				22.12				21.71				21.67				21.66				21.88				22
	Start	Stop	Gene	Length	Start	Stop	Gene	Length	Start	Stop	Gene	Length	Start	Stop	Gene	Length	Start	Stop	Gene	Length	Start	Stop	Gene	Length	Start	Stop	Gene	Length	Start	Stop	Gene	Length	Start	Stop	Gene	Length
	30736	31504	atp6	768	22562	23330	atp6	768	23011	23779	atp6	768	22570	23338	atp6	768	23115	23883	atp6	768	22696	23464	atp6	768	34053	34821	atp6	768	22701	23469	atp6	768	22861	23629	atp6	768
	31945	32218	LAGLIDADG_2	273	23771	24044	LAGLIDADG_2	273	24211	24484	LAGLIDADG_3	273	23779	24052	LAGLIDADG_2	273	24330	24603	LAGLIDADG_3	273	23905	24178	LAGLIDADG_2	273	35262	35535	LAGLIDADG_2	273	23910	24183	LAGLIDADG_3	273	24070	24343	LAGLIDADG_2	273
	32811	33375	cox1_1-a	564	25234	25447	GIY-YIG_0-a	213	25726	25939	GIY-YIG-a	213	24983	25196	GIY-YIG-a	213	25853	26066	GIY-YIG-a	213	25380	25593	GIY-YIG-a	213	36737	36950	GIY-YIG-a	213	25385	25598	GIY-YIG-a	213	24992	25205	GIY-YIG-a	213
	33339	35010	cox1_0	1671	25762	27397	cox1_0	1635	26254	27931	cox1_0	1677	25511	27182	cox1_0	1671	26381	28034	cox1_0	1653	25908	27573	cox1_0	1665	37265	38930	cox1_0	1665	25913	27578	cox1_0	1665	25520	27191	cox1_0	1671
	35086	35227	GIY-YIG-a	141	27473	27614	GIY-YIG_0-b	141	28002	28143	GIY-YIG-b	141	27258	27399	GIY-YIG-b	141	28071	28251	GIY-YIG-b	180	27649	27790	GIY-YIG-b	141	39006	39147	GIY-YIG-b	141	27654	27795	GIY-YIG-b	141	27267	27408	GIY-YIG-b	141
	35274	35502	GIY-YIG-b	228	27661	27685	GIY-YIG_1	24	28156	28444	GIY-YIG-c	288	27446	27671	GIY-YIG-c	225	28298	28400	GIY-YIG-c	102	27837	27930	GIY-YIG-c	93	39194	39287	GIY-YIG-c	93	27842	27935	GIY-YIG-c	93	27455	27680	GIY-YIG-c	225
	35794	36079	cox1_1-b	285	27987	28152	gpI	165	28740	29025	cox1_1	285	27967	28252	cox1_1	285	28819	29104	cox1_1	285	28365	28650	cox1_1	285	39722	40007	cox1_1	285	28370	28655	cox1_1	285	27976	28261	cox1_1	285
	38000	39104	rps3	1104	28189	28474	cox1_1	285	30974	32078	rps3	1104	30174	31278	rps3	1104	31015	32119	rps3	1104	30577	31681	rps3	1104	41934	43038	rps3	1104	30582	31686	rps3	1104	30181	31285	rps3	1104
	41481	42243	cox2	762	30395	31499	rps3	1104	34541	35303	cox2	762	33645	34407	cox2	762	34509	35271	cox2	762	34120	34882	cox2	762	45485	46247	cox2	762	34125	34887	cox2	762	33658	34420	cox2	762
	44513	45986	nad4	1473	33883	34645	cox2	762	37550	39023	nad4	1473	36703	38176	nad4	1473	37537	39010	nad4	1473	37186	38659	nad4	1473	48551	50024	nad4	1473	37191	38664	nad4	1473	36684	38157	nad4	1473
	47333	47789	nad6	456	36922	38395	nad4	1473	40130	40802	nad6	672	39299	39971	nad6	672	40134	40806	nad6	672	39768	40440	nad6	672	51133	51805	nad6	672	39773	40445	nad6	672	39291	39963	nad6	672
	49088	50816	nad2	1728	39512	40184	nad6	672	42102	43830	nad2	1728	41273	43001	nad2	1728	42095	43823	nad2	1728	41735	43463	nad2	1728	53100	54828	nad2	1728	41740	43468	nad2	1728	41253	42981	nad2	1728
	50815	51190	nad3	375	41468	43196	nad2	1728	43829	44204	nad3	375	43000	43375	nad3	375	43822	44197	nad3	375	43462	43837	nad3	375	54827	55202	nad3	375	43467	43842	nad3	375	42980	43355	nad3	375
	52221	54981	rrnL_0	2760	43195	43570	nad3	375	45155	47395	rrnL_0-a	2240	44404	46653	rrnL_0-a	2249	45212	47972	rrnL_0	2760	44875	47113	rrnL_0-a	2238	56240	58478	rrnL_0-a	2238	44880	47118	rrnL_0-a	2238	44392	46627	rrnL_0-a	2235
	55581	55692	LAGLIDADG_0-a	111	44611	47366	rrnL_0	2755	47453	47636	rrnL_2	183	46711	46894	rrnL_2	183	48591	48669	cox2_1	78	47171	47354	rrnL_2	183	58536	58719	rrnL_2	183	47176	47359	rrnL_2	183	46685	46868	rrnL_2	183
	55796	55976	LAGLIDADG_0-b	180	47986	48127	cox2_1	141	47965	48129	rrnL_1	164	47221	47385	rrnL_1	164	48768	49026	LAGLIDADG_0	258	47681	47845	rrnL_1	164	59046	59210	rrnL_1	164	47686	47850	rrnL_1	164	47196	47360	rrnL_1	164
	55948	56221	LAGLIDADG_0-c	273	48119	48335	LAGLIDADG_1-a	216	48506	48839	LAGLIDADG_0-a	333	47768	47876	LAGLIDADG_1-a	108	49013	49115	LAGLIDADG_2-b	102	48227	48545	LAGLIDADG_0-a	318	59592	59910	LAGLIDADG_0-a	318	48232	48340	LAGLIDADG_1-a	108	47748	47976	LAGLIDADG_0-a	228
	56607	57294	rrnL_1	687	48295	48706	LAGLIDADG_0	411	48882	48969	LAGLIDADG_2	87	48007	48490	LAGLIDADG_0	483	49614	50296	rrnL_1	682	48537	48861	LAGLIDADG_0-b	324	59902	60226	LAGLIDADG_0-b	324	48350	48521	LAGLIDADG_2	171	48052	48418	LAGLIDADG_0-b	366
	57861	57934	trnC(gca)	73	48674	49022	gpI	348	48961	49126	LAGLIDADG_1-b	165	48767	49451	rrnL_0-b	684	50866	50939	trnC(gca)	73	49283	49967	rrnL_0-b	684	60648	61332	rrnL_0-b	684	48546	48870	LAGLIDADG_0	324	48894	49518	rrnL_0-b	624
	58544	58617	trnR_0(tct)	73	48983	49668	rrnL_1	685	49647	50271	rrnL_0-b	624	49972	50045	trnC(gca)	73	51521	51594	trnR_0(tct)	73	50542	50615	trnC(gca)	73	61907	61980	trnC(gca)	73	49292	49976	rrnL_0-b	684	50067	50140	trnC(gca)	73
	58587	59082	dpo_0	495	50229	50302	trnC(gca)	73	50838	50911	trnC(gca)	73	50623	50696	trnR_0(tct)	73	51956	52025	trnI_2(gat)	69	51176	51249	trnR_0(tct)	73	62541	62614	trnR_0(tct)	73	50551	50624	trnC(gca)	73	50720	50793	trnR_0(tct)	73
	59198	59369	rpo-a	171	50869	50942	trnR_0(tct)	73	51520	51593	trnR_0(tct)	73	51072	51133	trnI_2(gat)	61	55464	57153	dpo_0	1689	51339	51393	trnI_2(gat)	54	62704	62758	trnI_2(gat)	54	51191	51264	trnR_0(tct)	73	54613	56443	dpo_0	1830
	59396	59993	dpo_1	597	51326	51380	trnI_2(gat)	54	53467	53791	dpo_2-a	324	54503	56315	dpo_0	1812	58714	58786	trnI_0(gat)	72	52566	54525	dpo_0	1959	63931	65890	dpo_0	1959	51618	51687	trnI_2(gat)	69	57971	58043	trnI_0(gat)	72
	61227	61299	trnI_0(gat)	72	55361	55700	dpo_0	339	54341	55001	dpo_0	660	57785	57857	trnI_0(gat)	72	59685	60702	nad1	1017	55850	55922	trnI_0(gat)	72	67214	67286	trnI_0(gat)	72	54992	57008	dpo_0	2016	58928	59945	nad1	1017
	62181	63198	nad1	1017	57981	58053	trnI_0(gat)	72	55039	55204	rpo_0	165	58733	59750	nad1	1017	60864	61149	dpo_1-a	285	56787	57804	nad1	1017	68151	69168	nad1	1017	58427	58499	trnI_0(gat)	72	60108	60345	dpo_1-a	237
	63361	63598	dpo_2-a	237	58930	59947	nad1	1017	55303	56104	dpo_1	801	59913	61311	dpo_1-a	1398	63517	63590	trnW(cca)	73	60729	60802	trnW(cca)	73	2547	2620	trnW(cca)	73	59364	60381	nad1	1017	62788	62861	trnW(cca)	73
	66030	66103	trnW(cca)	73	62804	62877	trnW(cca)	73	59100	59172	trnI_0(gat)	72	62549	62622	trnW(cca)	73	63738	63812	trnD(gtc)	74	60955	61029	trnD(gtc)	74	2773	2847	trnD(gtc)	74	63282	63355	trnW(cca)	73	63016	63090	trnD(gtc)	74
	66255	66329	trnD(gtc)	74	63029	63103	trnD(gtc)	74	60065	61082	nad1	1017	62777	62851	trnD(gtc)	74	63972	64044	trnG(tcc)	72	61189	61261	trnG(tcc)	72	3007	3079	trnG(tcc)	72	63508	63582	trnD(gtc)	74	63245	63317	trnG(tcc)	72
	66489	66561	trnG(tcc)	72	63263	63335	trnG(tcc)	72	61245	61509	dpo_2-b	264	63014	63086	trnG(tcc)	72	64820	65042	atp9	222	62047	62269	atp9	222	3865	4087	atp9	222	63742	63814	trnG(tcc)	72	64121	64343	atp9	222
	676	898	atp9	222	64120	64342	atp9	222	63897	63970	trnW(cca)	73	63856	64078	atp9	222	66714	67524	cox3	810	65058	65868	cox3	810	6876	7686	cox3	810	64600	64822	atp9	222	67069	67879	cox3	810
	3700	4510	cox3	810	67125	67935	cox3	810	64123	64197	trnD(gtc)	74	66728	67538	cox3	810	67687	68365	dpo_1-b	678	65955	66225	dpo_1-b	270	7773	8043	dpo_1-b	270	67611	68421	cox3	810	68045	68150	rpo	105
	4625	4781	rpo-b	156	68093	68198	rpo	105	64357	64429	trnG(tcc)	72	68238	68406	dpo_1-b	168	70844	70916	trnI_1(gat)	72	66292	66721	dpo_1-a	429	8110	8539	dpo_1-a	429	68508	68778	dpo_1-b	270	68578	68725	dpo_1-b	147
	5209	5365	dpo_2-b	156	68629	68773	dpo_1	144	65212	65434	atp9	222	70890	70962	trnI_1(gat)	72	1559	1748	cob-a	189	69198	69270	trnI_1(gat)	72	11016	11088	trnI_1(gat)	72	68845	69274	dpo_1-a	429	70405	70477	trnI_1(gat)	72
	7841	7913	trnI_1(gat)	72	71278	71350	trnI_1(gat)	72	67103	67913	cox3	810	1505	1694	cob-a	189	2274	2451	LAGLIDADG_2-a	177	1544	1733	cob-a	189	12894	13083	cob-a	189	71751	71823	trnI_1(gat)	72	1553	1742	cob-a	189
	9826	10015	cob-a	189	1555	1744	cob-a	189	68073	68205	rpo_1-b	132	2316	2403	LAGLIDADG_3	87	2480	2864	LAGLIDADG_1	384	2353	2653	LAGLIDADG_1	300	13703	14003	LAGLIDADG_1	300	1544	1733	cob-a	189	2302	2656	LAGLIDADG_1	354
	10609	11146	LAGLIDADG_1	537	1764	2069	gpI	305	68597	68753	dpo_2-c	156	2420	2699	LAGLIDADG_1-b	279	2876	3947	cob-b	1071	2700	2850	LAGLIDADG_3	150	14050	14200	LAGLIDADG_3	150	2353	2653	LAGLIDADG_1-b	300	2709	2859	LAGLIDADG_3	150
	11158	12214	cob-b	1056	2390	2867	LAGLIDADG_1-b	477	69205	69406	rpo_1-a	201	2811	3867	cob-b	1056	4663	4734	trnH(gtg)	71	2862	3918	cob-b	1056	14212	15268	cob-b	1056	2700	2850	LAGLIDADG_1-c	150	2871	3927	cob-b	1056
	12936	13007	trnH(gtg)	71	2879	3935	cob-b	1056	71247	71319	trnI_1(gat)	72	4565	4636	trnH(gtg)	71	5248	5332	trnS1(gct)	84	4641	4712	trnH(gtg)	71	15991	16062	trnH(gtg)	71	2862	3918	cob-b	1056	4651	4722	trnH(gtg)	71
	13528	13611	trnS1(gct)	83	4479	4550	trnH(gtg)	71	1544	1733	cob-a	189	5112	5195	trnS1(gct)	83	6782	8532	rrnS	1750	5227	5310	trnS1(gct)	83	16577	16660	trnS1(gct)	83	4641	4712	trnH(gtg)	71	5244	5327	trnS1(gct)	83
	15001	16753	rrnS	1752	5071	5154	trnS1(gct)	83	2265	2394	LAGLIDADG_1-a	129	6614	8088	rrnS_0	1474	9530	9601	trnV(tac)	71	6687	8155	rrnS_0	1468	18037	19786	rrnS	1749	5227	5310	trnS1(gct)	83	6719	8468	rrnS	1749
	17723	17794	trnV(tac)	71	6523	7990	rrnS_0	1467	2476	2656	LAGLIDADG_0-b	180	8481	8590	rrnS_1	109	10693	10781	trnL1(tag)	88	8239	8314	rrnS_1-a	75	20770	20841	trnV(tac)	71	6687	8155	rrnS	1468	9475	9546	trnV(tac)	71
	18934	19022	trnL1(tag)	88	8390	8499	rrnS_1	109	2727	2883	LAGLIDADG_4	156	9304	9375	trnV(tac)	71	13125	13198	trnM_0(cat)	73	8325	8352	rrnS_2	27	21935	22023	trnL1(tag)	88	9420	9491	trnV(tac)	71	10611	10700	trnL1(tag)	89
	21304	21377	trnM_0(cat)	73	9235	9306	trnV(tac)	71	2889	3945	cob-b	1056	10473	10561	trnL1(tag)	88	13569	13640	trnA(tgc)	71	8375	8664	rrnS_1-b	289	24355	24428	trnM_0(cat)	73	10585	10673	trnL1(tag)	88	12989	13062	trnM_0(cat)	73
	21790	21861	trnA(tgc)	71	10355	10443	trnL1(tag)	88	4673	4744	trnH(gtg)	71	12838	12911	trnM_0(cat)	73	13939	14011	trnF(gaa)	72	9420	9491	trnV(tac)	71	24805	24876	trnA(tgc)	71	13003	13076	trnM_0(cat)	73	13451	13522	trnA(tgc)	71
	22159	22231	trnF(gaa)	72	12845	12918	trnM_1(cat)	73	5258	5341	trnS1(gct)	83	13294	13365	trnA(tgc)	71	14374	14447	trnT(tgt)	73	10585	10673	trnL1(tag)	88	25170	25242	trnF(gaa)	72	13453	13524	trnA(tgc)	71	13821	13893	trnF(gaa)	72
	22588	22661	trnT(tgt)	73	13295	13366	trnA(tgc)	71	6749	8517	rrnS	1768	13658	13730	trnF(gaa)	72	14825	14899	trnQ(ttg)	74	13005	13078	trnM_0(cat)	73	25598	25671	trnT(tgt)	73	13818	13890	trnF(gaa)	72	14257	14330	trnT(tgt)	73
	23010	23084	trnQ(ttg)	74	13659	13731	trnF(gaa)	72	9459	9530	trnV(tac)	71	14091	14164	trnT(tgt)	73	15138	15210	trnK(ttt)	72	13455	13526	trnA(tgc)	71	26034	26108	trnQ(ttg)	74	14246	14319	trnT(tgt)	73	14679	14753	trnQ(ttg)	74
	23313	23385	trnK(ttt)	72	14087	14160	trnT(tgt)	73	10754	10842	trnL1(tag)	88	14531	14605	trnQ(ttg)	74	15899	15983	trnY(gta)	84	13820	13892	trnF(gaa)	72	26320	26392	trnK(ttt)	72	14682	14756	trnQ(ttg)	74	14970	15042	trnK(ttt)	72
	24053	24137	trnY(gta)	84	14522	14596	trnQ(ttg)	74	13137	13210	trnM_0(cat)	73	14817	14889	trnK(ttt)	72	16207	16280	trnM_1(cat)	73	14248	14321	trnT(tgt)	73	27060	27144	trnY(gta)	84	14968	15040	trnK(ttt)	72	15710	15794	trnY(gta)	84
	24350	24423	trnM_1(cat)	73	14802	14874	trnK(ttt)	72	13587	13658	trnA(tgc)	71	15563	15647	trnY(gta)	84	16827	16914	trnS2(tga)	87	14684	14758	trnQ(ttg)	74	27357	27430	trnM_1(cat)	73	15708	15792	trnY(gta)	84	16007	16080	trnM_1(cat)	73
	24493	24580	trnS2(tga)	87	15542	15626	trnY(gta)	84	13950	14022	trnF(gaa)	72	15860	15933	trnM_1(cat)	73	17246	17320	trnP(tgg)	74	14970	15042	trnK(ttt)	72	27956	28043	trnS2(tga)	87	16005	16078	trnM_1(cat)	73	16606	16693	trnS2(tga)	87
	24917	24991	trnP(tgg)	74	15839	15912	trnM_0(cat)	73	14394	14467	trnT(tgt)	73	16459	16546	trnS2(tga)	87	17436	17509	trnN(gtt)	73	15710	15794	trnY(gta)	84	28385	28459	trnP(tgg)	74	16604	16691	trnS2(tga)	87	17033	17107	trnP(tgg)	74
	25106	25179	trnN(gtt)	73	16445	16532	trnS2(tga)	87	14843	14917	trnQ(ttg)	74	16882	16956	trnP(tgg)	74	18034	18119	trnL2(taa)	85	16007	16080	trnM_1(cat)	73	28574	28647	trnN(gtt)	73	17040	17114	trnP(tgg)	74	17222	17295	trnN(gtt)	73
	25698	25783	trnL2(taa)	85	16913	16987	trnP(tgg)	74	15148	15220	trnK(ttt)	72	17071	17144	trnN(gtt)	73	18266	18338	trnM_2(cat)	72	16606	16693	trnS2(tga)	87	28990	29075	trnL2(taa)	85	17229	17302	trnN(gtt)	73	17809	17894	trnL2(taa)	85
	25936	26008	trnM_2(cat)	72	17102	17175	trnN(gtt)	73	15903	15987	trnY(gta)	84	17506	17591	trnL2(taa)	85	18362	18434	trnE(ttc)	72	17035	17109	trnP(tgg)	74	29228	29300	trnM_2(cat)	72	17645	17730	trnL2(taa)	85	18047	18119	trnM_2(cat)	72
	26032	26104	trnE(ttc)	72	17521	17606	trnL2(taa)	85	16201	16274	trnM_1(cat)	73	17743	17815	trnM_2(cat)	72	19252	19411	atp8	159	17224	17297	trnN(gtt)	73	29324	29396	trnE(ttc)	72	17883	17955	trnM_2(cat)	72	18143	18215	trnE(ttc)	72
	26891	27050	atp8	159	17758	17830	trnM_2(cat)	72	16807	16894	trnS2(tga)	87	17839	17911	trnE(ttc)	72	20076	20343	nad4l	267	17640	17725	trnL2(taa)	85	30198	30357	atp8	159	17979	18051	trnE(ttc)	72	19011	19170	atp8	159
	27720	27987	nad4l	267	17860	17932	trnE(ttc)	72	17188	17262	trnP(tgg)	74	18717	18876	atp8	159	20342	22346	nad5	2004	17878	17950	trnM_2(cat)	72	31027	31294	nad4l	267	18846	19005	atp8	159	19839	20106	nad4l	267
	27986	29990	nad5	2004	18741	18900	atp8	159	17379	17452	trnN(gtt)	73	19549	19816	nad4l	267	22855	22928	trnR_1(tcg)	73	17974	18046	trnE(ttc)	72	31293	33297	nad5	2004	19675	19942	nad4l	267	20105	22109	nad5	2004
	30479	30552	trnR_1(tcg)	73	19559	19826	nad4l	267	17944	18029	trnL2(taa)	85	19815	21819	nad5	2004					18841	19000	atp8	159	33797	33870	trnR_1(tcg)	73	19941	21945	nad5	2004	22604	22677	trnR_1(tcg)	73
					19825	21829	nad5	2004	18181	18253	trnM_2(cat)	72	22313	22386	trnR_1(tcg)	73					19670	19937	nad4l	267					22445	22518	trnR_1(tcg)	73
					22305	22378	trnR_1(tcg)	73	18277	18349	trnE(ttc)	72									19936	21940	nad5	2004
									19186	19345	atp8	159									22440	22513	trnR_1(tcg)	73
									19999	20266	nad4l	267
									20265	22269	nad5	2004
	70490.9								22755	22828	trnR_1(tcg)	73

## Sheet: Table_S4_Gene_orde_A.flavoruben
Table S4. Gene order of Amanita flavorubens, A. rubescens var. alba and A. rubescens
Species/Voucher	Amanita flavorubens (GNHR444)				Amanita rubescens var. alba (VRC06)				Amanita rubescens
Genome size				74254				70622				71340
GC%				21.1				21.81				21.97
	Start	Stop	Gene	Length	Start	Stop	Gene	Length	Start	Stop	Gene	Length
	37566	38334	atp6	768	28102	28870	atp6	768	61109	61877	atp6	768
	38679	38955	LAGLIDADG_1	276	29311	29584	LAGLIDADG_3	273	62366	62639	LAGLIDADG_2	273
	40500	42078	cox1_0	1578	30217	30430	GIY-YIG-a	213	63869	65534	cox1_0	1665
	42247	42469	GIY-YIG_0-a	222	30745	31078	cox1_0-a	333	65610	66585	LAGLIDADG_0	975
	42453	42519	GIY-YIG_1	66	31288	31903	nad3_1	615	66872	67175	cox1_1-a	303
	42494	42677	GIY-YIG_0-b	183	32140	33214	LAGLIDADG_0	1074	67487	67937	nad4l_1	450
	42757	42775	GIY-YIG_0-c	18	33267	34554	cox1_0-b	1287	68498	69425	cox1_2	927
	43258	43546	cox1_1	288	34615	34654	GIY-YIG-b	39	69501	69567	GIY-YIG_0-a	66
	45648	46752	rps3	1104	35407	35689	cox1_1	282	69565	69631	GIY-YIG_1	66
	49007	49769	cox2	762	37593	38697	rps3	1104	69683	69899	GIY-YIG_0-b	216
	52007	53480	nad4	1473	41180	41942	cox2	762	70219	70504	cox1_1-b	285
	55138	55801	nad6	663	44252	45725	nad4	1473	1294	2398	rps3	1104
	56892	58251	nad2_0	1359	46882	47554	nad6	672	4877	5639	cox2	762
	59602	60034	nad2_1	432	48848	50576	nad2	1728	7968	9441	nad4	1473
	60042	60396	nad3	354	50575	50950	nad3_0	375	10784	11462	nad6	678
	61337	61526	dpo_3-a	189	52020	54255	rrnL_0-a	2235	12795	14523	nad2	1728
	61522	61966	dpo_3-b	444	54313	54495	rrnL_2	182	14522	14897	nad3	375
	62323	65057	rrnL_0	2734	54823	54987	rrnL_1	164	15907	19535	rrnL	3628
	65771	65801	lagli_2	30	55360	55501	LAGLIDADG_1-a	141	19986	20059	trnC(gca)	73
	66371	67018	rrnL_1	647	55595	56039	LAGLIDADG_1-b	444	21561	21634	trnR_0(tct)	73
	67478	67553	trnC(gca)	75	56389	57077	rrnL_0-b	688	21735	23565	dpo_0	1830
	68059	68132	trnR_0(tct)	73	57537	57610	trnC(gca)	73	24814	24886	trnI_0(gat)	72
	69526	70468	dpo_0	942	58151	58224	trnR_0(tct)	73	25786	26803	nad1	1017
	74201	19	trnI_1(gat)	74182	58568	58637	trnI_2(gat)	69	26987	27260	dpo_1-a	273
	780	1797	nad1	1017	60587	62042	dpo_0	1455	28780	28853	trnW(cca)	73
	2752	3835	dpo_2-a	1083	63472	63544	trnI_0(gat)	72	29025	29099	trnD(gtc)	74
	4724	4798	trnW(cca)	74	64422	65439	nad1	1017	29239	29311	trnG(tcc)	72
	4974	5048	trnD(gtc)	74	67433	67506	trnW(cca)	73	30138	30360	atp9	222
	5205	5277	trnG(tcc)	72	67651	67725	trnD(gtc)	74	33122	33932	cox3	810
	6068	6290	atp9	222	67868	67940	trnG(tcc)	72	33986	34316	dpo_1-b	330
	9241	10051	cox3	810	68568	68790	atp9	222	37354	37426	trnI_1(gat)	72
	10302	10503	dpo_2-b	201	167	977	cox3	810	39315	39504	cob-a	189
	10526	11384	dpo_1	858	1018	1120	rpo-b	102	40076	40403	LAGLIDADG_1	327
	11416	11512	dpo_3-c	96	1152	1257	rpo-a	105	40668	41700	cob-b	1032
	13387	13459	trnI_0(gat)	72	1688	1835	dpo_1	147	42523	42594	trnH(gtg)	71
	14780	15383	cob-a	603	4298	4370	trnI_1(gat)	72	43103	43186	trnS1(gct)	83
	15786	16182	LAGLIDADG_0	396	6206	6395	cob-a	189	44685	46642	rrnS	1957
	16539	17175	cob-b	636	7051	7210	LAGLIDADG_2-a	159	47421	47492	trnV(tac)	71
	18298	18369	trnH(gtg)	71	7239	7617	LAGLIDADG_2-b	378	48645	48733	trnL1(tag)	88
	18994	19077	trnS1(gct)	83	7679	8735	cob-b	1056	50879	50952	trnM_0(cat)	73
	20321	22499	rrnS	2178	9463	9534	trnH(gtg)	71	51437	51508	trnA(tgc)	71
	23083	23154	trnV(tac)	71	10100	10183	trnS1(gct)	83	51799	51871	trnF(gaa)	72
	24159	24246	trnL1(tag)	87	11724	13721	rrnS	1997	52227	52300	trnT(tgt)	73
	27424	27497	trnM_1(cat)	73	14433	14504	trnV(tac)	71	52650	52724	trnQ(ttg)	74
	27910	27981	trnA(tgc)	71	15737	15825	trnL1(tag)	88	52955	53027	trnK(ttt)	72
	28276	28348	trnF(gaa)	72	18085	18158	trnM_0(cat)	73	53716	53800	trnY(gta)	84
	28742	28815	trnT(tgt)	73	18600	18671	trnA(tgc)	71	54011	54084	trnM_1(cat)	73							3381
	29212	29286	trnQ(ttg)	74	18950	19022	trnF(gaa)	72	54620	54707	trnS2(tga)	87
	29567	29639	trnK(ttt)	72	19372	19445	trnT(tgt)	73	55031	55105	trnP(tgg)	74
	30328	30412	trnY(gta)	84	19772	19846	trnQ(ttg)	74	55219	55292	trnN(gtt)	73
	30617	30690	trnM_0(cat)	73	20154	20226	trnK(ttt)	72	55867	55952	trnL2(taa)	85
	31276	31363	trnS2(tga)	87	20899	20983	trnY(gta)	84	56104	56176	trnM_2(cat)	72
	31685	31759	trnP(tgg)	74	21195	21268	trnM_1(cat)	73	56200	56272	trnE(ttc)	72
	31882	31955	trnN(gtt)	73	21753	21840	trnS2(tga)	87	57181	57340	atp8	159
	32412	32497	trnL2(taa)	85	22181	22255	trnP(tgg)	74	58021	58288	nad4l_0	267
	32643	32715	trnM_2(cat)	72	22374	22447	trnN(gtt)	73	58287	60291	nad5	2004
	32735	32807	trnE(ttc)	72	22954	23039	trnL2(taa)	85	60783	60856	trnR_1(tcg)	73
	33612	33771	atp8	159	23201	23273	trnM_2(cat)	72
	34459	34726	nad4l	267	23297	23369	trnE(ttc)	72
	34725	36729	nad5	2004	24189	24348	atp8	159
	37192	37265	trnR_1(tcg)	73	25057	25324	nad4l	267
					25323	27327	nad5	2004
					27830	27903	trnR_1(tcg)	73

## Sheet: Table_S5_Genetic_distance_matri
Table S5. Genetic distance matrix of Amanita species calculated by MEGA v11
	Amanita_thiersii	Amanita_inopinata	Amanita_sinensis	Amanita_muscaria	Amanita_basii	Amanita_eijii	Amanita_pseudoporphyria	Amanita_oberwinklerana	Amanita_sp_2	Amanita_phalloideae	Amanita_pallidorosea	Amanita_rimosa	Amanita_suballiacea	Amanita_bisporigera	Amanita_Mappae series sp.	Amanita_brunnescens	Amanita_flavorubens	Amanita_rubescens	Amanita_rubescens_alba	Amanita_brunneolocularis_GNHR434	Amanita_cruentilemurum_ART28	Amanita_brunneolocularis_GNHR430	Amanita_brunneolocularis_GNHR433	Amanita_brunneolocularis_GNHR432	Amanita_brunneolocularis_GNHR431	Amanita_brunneolocularis_ART72	Amanita_brunneolocularis_GNHR439	Amanita_brunneolocularis_GNHR435	Amanita_brunneolocularis_GNHR437	Amanita_brunneolocularis_GNHR438	Amanita_brunneolocularis_GNHR446	Amanita_cruentilemurum_GNHR426	Amanita_cruentilemurum_GNHR448	Amanita_cruentilemurum_GNHR449	Amanita_cruentilemurum_ART83	Amanita_cruentilemurum_GO25	Amanita_cruentilemurum_mx74	Amanita_cruentilemurum_mx35	Amanita_cruentilemurum_mx84	Lyophyllum_shimeji
Amanita_thiersii
Amanita_inopinata	0.1174
Amanita_sinensis	0.1339	0.0992
Amanita_muscaria	0.1309	0.0994	0.0409
Amanita_basii	0.1388	0.1025	0.0802	0.0775
Amanita_eijii	0.1295	0.0897	0.0858	0.0868	0.092
Amanita_pseudoporphyria	0.1326	0.1004	0.0955	0.0918	0.0992	0.0518
Amanita_oberwinklerana	0.1359	0.1012	0.0952	0.093	0.0996	0.0527	0.0573
Amanita_sp_2	0.1493	0.1086	0.1024	0.0985	0.1066	0.0847	0.094	0.0951
Amanita_phalloideae	0.1355	0.1077	0.1025	0.0984	0.1091	0.0852	0.0936	0.0975	0.1012
Amanita_pallidorosea	0.1595	0.1291	0.1209	0.1195	0.1289	0.1047	0.1143	0.1193	0.1229	0.0579
Amanita_rimosa	0.1641	0.1377	0.1304	0.1331	0.1414	0.1202	0.1298	0.1334	0.1366	0.0665	0.0515
Amanita_suballiacea	0.1345	0.1013	0.0945	0.0901	0.1021	0.0774	0.0845	0.0897	0.0917	0.0343	0.0499	0.0709
Amanita_bisporigera	0.134	0.1011	0.0944	0.0894	0.1013	0.0769	0.0836	0.0894	0.0918	0.0322	0.0481	0.0691	0.0032
Amanita_Mappae series sp.	0.1748	0.1473	0.1385	0.135	0.145	0.1201	0.1263	0.1276	0.1317	0.1321	0.1535	0.1679	0.1244	0.1231
Amanita_brunnescens	0.1509	0.1238	0.1148	0.1093	0.1224	0.1004	0.1048	0.1058	0.1113	0.1092	0.1311	0.1459	0.1019	0.1012	0.0618
Amanita_flavorubens	0.1655	0.1365	0.1308	0.1262	0.1357	0.1169	0.1206	0.1197	0.1251	0.1226	0.1444	0.1566	0.1161	0.115	0.1128	0.0925
Amanita_rubescens	0.168	0.1394	0.1338	0.1299	0.1395	0.1202	0.1261	0.124	0.1307	0.1276	0.1476	0.1596	0.1216	0.1205	0.1188	0.0976	0.0398
Amanita_rubescens_alba	0.1674	0.1379	0.1322	0.1284	0.1382	0.1185	0.1248	0.1216	0.1298	0.126	0.1473	0.1586	0.121	0.12	0.1175	0.0969	0.0389	0.0112
Amanita_brunneolocularis_GNHR434	0.1666	0.1392	0.1328	0.1285	0.1389	0.1198	0.1259	0.1229	0.1306	0.1277	0.1484	0.1597	0.1228	0.1218	0.1181	0.0985	0.0398	0.0155	0.0146
Amanita_cruentilemurum_ART-2019-28	0.1669	0.1375	0.1329	0.1285	0.1386	0.1186	0.1239	0.1235	0.1294	0.1256	0.1468	0.1581	0.1204	0.1195	0.1169	0.0968	0.0405	0.0125	0.0094	0.0167
Amanita_brunneolocularis_GNHR430	0.1666	0.1394	0.1329	0.1286	0.1389	0.1201	0.1263	0.1232	0.1305	0.1279	0.1486	0.1599	0.123	0.122	0.1183	0.0986	0.0401	0.0159	0.0149	0.0003	0.0169
Amanita_brunneolocularis_GNHR433	0.1667	0.1393	0.1328	0.1285	0.139	0.1199	0.126	0.123	0.1305	0.1278	0.1485	0.1598	0.1229	0.1219	0.1182	0.0986	0.0399	0.0156	0.0147	0.0002	0.0168	0.0002
Amanita_brunneolocularis_GNHR432	0.1667	0.1393	0.1328	0.1285	0.139	0.1199	0.126	0.123	0.1305	0.1278	0.1485	0.1598	0.1229	0.1219	0.1182	0.0986	0.0399	0.0156	0.0147	0.0002	0.0168	0.0002	0.0001
Amanita_brunneolocularis_GNHR431	0.1667	0.1393	0.1328	0.1285	0.139	0.1199	0.126	0.123	0.1305	0.1278	0.1485	0.1598	0.1229	0.1219	0.1182	0.0986	0.0399	0.0156	0.0147	0.0002	0.0168	0.0002	0.0001	0.0001
Amanita_brunneolocularis_ART-2019-72	0.1667	0.1389	0.1322	0.128	0.1388	0.1194	0.1256	0.1224	0.1298	0.1269	0.1478	0.159	0.1222	0.1213	0.1171	0.0976	0.0391	0.015	0.0142	0.0014	0.0163	0.0017	0.0015	0.0015	0.0015
Amanita_brunneolocularis_GNHR439	0.1667	0.1393	0.1328	0.1285	0.139	0.1199	0.126	0.123	0.1305	0.1278	0.1485	0.1598	0.1229	0.1219	0.1182	0.0986	0.0399	0.0156	0.0147	0.0002	0.0168	0.0002	0.0001	0.0001	0.0001	0.0015
Amanita_brunneolocularis_GNHR435	0.1667	0.1393	0.1328	0.1285	0.139	0.1199	0.126	0.123	0.1305	0.1278	0.1485	0.1598	0.1229	0.1219	0.1182	0.0986	0.0399	0.0156	0.0147	0.0002	0.0168	0.0002	0.0001	0.0001	0.0001	0.0015	0.0001
Amanita_brunneolocularis_GNHR437	0.1667	0.1393	0.1328	0.1285	0.139	0.1199	0.126	0.123	0.1305	0.1278	0.1485	0.1598	0.1229	0.1219	0.1182	0.0986	0.0399	0.0156	0.0147	0.0002	0.0168	0.0002	0.0001	0.0001	0.0001	0.0015	0.0001	0.0001
Amanita_brunneolocularis_GNHR438	0.1667	0.1393	0.1328	0.1285	0.139	0.1199	0.126	0.123	0.1305	0.1278	0.1485	0.1598	0.1229	0.1219	0.1182	0.0986	0.0399	0.0156	0.0147	0.0002	0.0168	0.0002	0.0001	0.0001	0.0001	0.0015	0.0001	0.0001	0.0001
Amanita_brunneolocularis_GNHR446	0.1667	0.1393	0.1328	0.1285	0.139	0.1199	0.126	0.123	0.1305	0.1278	0.1485	0.1598	0.1229	0.1219	0.1182	0.0986	0.0399	0.0156	0.0147	0.0002	0.0168	0.0002	0.0001	0.0001	0.0001	0.0015	0.0001	0.0001	0.0001	0.0001
Amanita_cruentilemurum_GNHR426	0.1672	0.1369	0.1328	0.1279	0.1378	0.1179	0.1234	0.1217	0.1289	0.1249	0.1462	0.1577	0.1199	0.119	0.1165	0.0955	0.0397	0.0126	0.0083	0.0156	0.004	0.0159	0.0157	0.0157	0.0157	0.0152	0.0157	0.0157	0.0157	0.0157	0.0157
Amanita_cruentilemurum_GNHR448	0.1674	0.1382	0.1333	0.1286	0.1387	0.1187	0.1241	0.123	0.1302	0.1257	0.1466	0.1581	0.1203	0.1194	0.1172	0.097	0.0404	0.013	0.009	0.0165	0.0017	0.0166	0.0165	0.0165	0.0165	0.016	0.0165	0.0165	0.0165	0.0165	0.0165	0.0036
Amanita_cruentilemurum_GNHR449	0.1688	0.1389	0.1344	0.1293	0.1389	0.1198	0.1245	0.1236	0.13	0.1269	0.1481	0.1593	0.1217	0.1207	0.117	0.0965	0.0408	0.0147	0.01	0.0177	0.007	0.018	0.0177	0.0177	0.0177	0.0172	0.0177	0.0177	0.0177	0.0177	0.0177	0.0054	0.0066
Amanita_cruentilemurum_ART-2019-83	0.1682	0.1378	0.1333	0.1289	0.1389	0.1191	0.1246	0.1232	0.131	0.1261	0.1474	0.1588	0.1208	0.1199	0.1186	0.0973	0.0409	0.0128	0.009	0.0168	0.0049	0.017	0.0169	0.0169	0.0169	0.0164	0.0169	0.0169	0.0169	0.0169	0.0169	0.0032	0.0045	0.0063
Amanita_cruentilemurum_GO-2010-25	0.1671	0.1367	0.1327	0.1278	0.1377	0.1177	0.1232	0.1216	0.1288	0.1248	0.1461	0.1576	0.1198	0.1189	0.1164	0.0954	0.0396	0.0125	0.0083	0.0155	0.0039	0.0159	0.0156	0.0156	0.0156	0.0151	0.0156	0.0156	0.0156	0.0156	0.0156	0.0002	0.0035	0.0053	0.0031
Amanita_cruentilemurum_ECMCU086-10	0.1677	0.138	0.1337	0.1291	0.1382	0.1191	0.1247	0.1228	0.1301	0.1265	0.1477	0.1592	0.1213	0.1204	0.1182	0.097	0.0406	0.0136	0.0097	0.0169	0.0063	0.0172	0.017	0.017	0.017	0.0166	0.017	0.017	0.017	0.017	0.017	0.0051	0.0061	0.0056	0.0061	0.005
Amanita_cruentilemurum_ABRHS125-16	0.1688	0.1385	0.1333	0.1297	0.1393	0.1193	0.1254	0.1235	0.131	0.1265	0.148	0.1589	0.1214	0.1204	0.1179	0.0973	0.0401	0.012	0.0086	0.0151	0.0046	0.0154	0.0152	0.0152	0.0152	0.015	0.0152	0.0152	0.0152	0.0152	0.0152	0.0037	0.0045	0.0066	0.0048	0.0036	0.0058
Amanita_cruentilemurum_REAA-2013-66	0.1671	0.1367	0.1327	0.1278	0.1377	0.1177	0.1232	0.1216	0.1288	0.1248	0.1461	0.1576	0.1198	0.1189	0.1164	0.0954	0.0396	0.0125	0.0083	0.0155	0.0039	0.0159	0.0156	0.0156	0.0156	0.0151	0.0156	0.0156	0.0156	0.0156	0.0156	0.0002	0.0035	0.0053	0.0031	0.001	0.005	0.0036
Lyophyllum_shimeji	0.1952	0.1759	0.1828	0.1783	0.1838	0.1803	0.1822	0.1789	0.1858	0.191	0.2136	0.2242	0.1852	0.1843	0.2124	0.1913	0.1969	0.1989	0.1979	0.1986	0.1965	0.1986	0.1986	0.1986	0.1986	0.1993	0.1986	0.1986	0.1986	0.1986	0.1986	0.1966	0.1969	0.1985	0.1969	0.1965	0.1979	0.1979	0.1965

## Sheet: Table_S6_Gene_order_different_ 
Table S6. Gene order of different Amanita species
Amanita sp				Amanita eijii				Amanita sinensis				Amanita pallidorosea				Amanita oberwinklerana				Amanita rimosa				Amanita suballiacea				Amanita sp2
Start	Stop	Gene	Length	Start	Stop	Gene	Length	Start	Stop	Gene	Length	Start	Stop	Gene	Length	Start	Stop	Gene	Length	Start	Stop	Gene	Length	Start	Stop	Gene	Length	Start	Stop	Gene	Length
64096	64864	atp6	768	51507	52275	atp6	768	67947	68715	atp6	768	98412	99180	atp6	768	55884	56652	atp6	768	92358	93126	atp6	768	68487	69255	atp6	768	25897	26665	atp6	768
65082	65155	trnR_1(tcg)	73	52433	52518	trnS1(gct)	85	68905	68988	trnS1(gct)	83	99722	99807	trnS1(gct)	85	57122	57207	trnS1(gct)	85	93334	93400	LAGLIDADG_6-a	66	69863	69948	trnS1(gct)	85	27133	27219	trnS1(gct)	86
65530	67525	nad5	1995	73	1585	cox1	1512	106	1618	cox1	1512	73	208	cox1_1-a	135	73	1585	cox1	1512	93428	93500	LAGLIDADG_6-c	72	70210	70855	cox1_0-a	645	27359	28943	cox1	1584
67524	67791	nad4l	267	1678	2569	dpo_0-a	891	3431	4271	rps3	840	256	1255	GIY-YIG_0	999	3514	4930	rps3	1416	93495	93699	LAGLIDADG_8-a	204	70879	71845	LAGLIDADG_0	966	30013	31435	rps3	1422
68985	69144	atp8	159	5114	6191	rps3	1077	5849	6611	cox2	762	1739	2801	LAGLIDADG_2	1062	6294	7056	cox2	762	93687	93708	nad3_1	21	72195	72762	LAGLIDADG_1	567	32264	32639	LAGLIDADG	375
70684	70757	trnR_0(tct)	73	7991	8753	cox2	762	6909	8361	nad4	1452	3147	3627	cox1_0-a	480	8124	8217	dpo_2	93	93770	94052	LAGLIDADG_5	282	72748	72937	LAGLIDADG_4	189	33682	34321	nad6	639
70961	71033	trnI_2(gat)	72	11906	13370	nad4	1464	9601	10228	nad6	627	3627	4620	cox1_1-b	993	10732	12196	nad4	1464	94044	94158	LAGLIDADG_9-c	114	73113	74184	cox1_1	1071	34372	35848	dpo_0	1476
72566	72649	trnS1(gct)	83	14847	15489	nad6	642	10465	12175	nad2	1710	4969	5710	LAGLIDADG_1	741	13552	14185	nad6	633	94810	95284	LAGLIDADG_14	474	74597	75080	cox1_0-b	483	36291	37983	nad2	1692
0	615	cox1_0-a	615	16161	17862	nad2	1701	12175	12550	nad3_0	375	5775	5799	cox1_3	24	14746	16456	nad2	1710	95778	95863	trnS1(gct)	85	76563	77904	rps3	1341	37982	38351	nad3	369
2205	3324	LAGLIDADG_0	1119	17861	18242	nad3	381	12619	13759	giy	1140	5813	5888	cox1_2-a	75	16455	16830	nad3	375	72	207	cox1_1-a	135	48	810	cox2	762	38562	42276	rrnL	3714
3413	3506	cox1_2-a	93	18905	22320	rrnL	3415	14282	14639	LAGLIDADG_0	357	6083	6860	LAGLIDADG_3	777	17448	21282	rrnL	3834	580	814	GIY-YIG_2	234	3481	4945	nad4	1464	43345	43418	trnC(gca)	73
3500	3581	LAGLIDADG_5-a	81	23444	23517	trnC(gca)	73	15704	15815	nad3_1	111	6916	6967	cox1_2-b	51	21762	21835	trnC(gca)	73	816	1137	GIY-YIG_1-b	321	6538	7171	nad6	633	43604	43677	trnR_1(tct)	73
4044	4269	LAGLIDADG_3	225	23964	24051	dpo_1	87	16030	19443	rrnL	3413	7004	7331	LAGLIDADG_6-a	327	22273	22345	trnR_0(tct)	72	1141	1255	cox1_2	114	7675	9367	nad2	1692	43768	43840	trnI_0(gat)	72
4262	4355	LAGLIDADG_4	93	24053	24419	dpo_0-b	366	20153	20226	trnC(gca)	73	7347	7530	LAGLIDADG_6-b	183	23201	23498	LAGLIDADG	297	1764	3429	cox1_0	1665	9366	9741	nad3	375	44271	45288	nad1	1017
4378	4522	nad2_1	144	26255	26328	trnR_0(tct)	73	20449	20521	trnK_1(ttt)	72	7569	7737	nad5_2	168	23486	25466	dpo_1	1980	3530	4325	LAGLIDADG_2	795	10584	11241	dpo_2-a	657	45779	45851	trnI_1(gat)	72
4573	4795	LAGLIDADG_2	222	26423	26495	trnI_0(gat)	72	21213	22092	dpo_3	879	7751	8054	LAGLIDADG_6-c	303	26296	26368	trnR_1(tct)	72	4800	5694	LAGLIDADG_1	894	13884	16949	rrnL_0	3065	415	868	cob_1	453
4875	5823	LAGLIDADG_1	948	26944	27961	nad1	1017	22217	22727	dpo_4	510	8157	9108	LAGLIDADG_5	951	26464	26536	trnI(gat)	72	6019	6157	cox1_1-b	138	17343	17421	LAGLIDADG_5-b	78	1824	2574	cob_0	750
6144	6231	cox1_2-b	87	28492	28565	trnI_2(gat)	73	23414	23486	trnK_2(ttt)	72	9421	9526	cox1_2-c	105	27005	28022	nad1	1017	6280	6934	LAGLIDADG_0-a	654	17425	17725	LAGLIDADG_5-c	300	2664	2735	trnH(gtg)	71
6748	6997	cox1_1	249	28996	30151	cob	1155	24000	25782	dpo_1	1782	10014	10104	GIY-YIG_1-a	90	28504	28576	trnF_1(gaa)	72	7326	8391	GIY-YIG_0	1065	18014	18608	rrnL_1	594	2921	4667	rrnS_0	1746
7127	7172	GIY-YIG_1	45	30396	30467	trnH(gtg)	71	26155	26228	trnR_0(tct)	73	10097	10424	GIY-YIG_1-b	327	28994	30152	cob	1158	8747	8846	cox1_3	99	19685	19758	trnC(gca)	73	4775	4882	rrnS_1	107
7170	7488	GIY-YIG_0-a	318	30629	32382	rrnS_0	1753	26316	26389	trnI_1(---)	73	10420	10492	LAGLIDADG_9-b	72	30431	30502	trnH(gtg)	71	8843	9344	GIY-YIG_1-a	501	21300	21373	trnR_0(tct)	73	5094	5165	trnV(tac)	71
7543	7747	GIY-YIG_0-b	204	32478	32587	rrnS_1	109	26886	27903	nad1	1017	10573	10741	GIY-YIG_1-c	168	30988	32494	rrnS	1506	9397	9508	LAGLIDADG_11-b	111	21470	21542	trnI_2(gat)	72	5686	5770	trnL1(tag)	84
8055	8385	cox1_0-b	330	32767	32838	trnV(tac)	71	28410	28483	trnW_1(---)	73	10715	10772	GIY-YIG_2-c	57	32920	32991	trnV(tac)	71	9488	9650	LAGLIDADG_6-e	162	21997	22669	nad1_0	672	6149	6371	atp9	222
10539	11736	rps3	1197	33427	33511	trnL1(tag)	84	28944	30099	cob	1155	11049	11748	LAGLIDADG_0-a	699	33407	33491	trnL1(tag)	84	9977	10262	cox1_1-c	285	22689	22713	GIY-YIG_1-a	24	7595	7668	trnM_2(cat)	73
11968	12050	trnY_1(---)	82	34047	34269	atp9	222	30360	30431	trnH(gtg)	71	12154	12637	cox1_0-b	483	33874	34096	atp9	222	12521	13031	dpo_6	510	22795	22861	GIY-YIG_1-b	66	9327	9399	trnG(tcc)	72
12887	13652	cox2	765	35361	35434	trnM_0(cat)	73	33534	35505	dpo_0	1971	14202	15534	rps3	1332	37688	39560	dpo_0	1872	13080	13236	dpo_7	156	23366	23651	GIY-YIG_0	285	9448	9521	trnD(gtc)	73
15926	17366	nad4	1440	37862	37934	trnI_1(gat)	72	35858	35930	trnK_0(ttt)	72	17580	18144	cox2_0	564	40522	40595	trnM_1(cat)	73	14588	15914	rps3	1326	23848	24202	nad1_1	354	10379	11843	nad4	1464
18695	19346	nad6	651	38325	38397	trnG(tcc)	72	37991	39706	rrnS	1715	18945	19023	LAGLIDADG_17-a	78	42311	42383	trnG(tcc)	72	18785	19328	cox2_0-a	543	25410	25482	trnI_0(gat)	72	13304	13604	dpo_1-a	300
19990	21679	nad2_0	1689	38446	38519	trnD(gtc)	73	40120	40191	trnV(tac)	71	19382	19622	cox2_1	240	42439	42512	trnD(gtc)	73	19846	19984	LAGLIDADG_15	138	26060	26261	cob_1-a	201	13762	13870	dpo_1-b	108
21678	22053	nad3	375	38962	39036	trnW(cca)	74	41110	41194	trnL1(tag)	84	22158	23586	nad4_1	1428	42850	42924	trnW(cca)	74	20121	20241	LAGLIDADG_13-c	120	26872	27187	LAGLIDADG_7-a	315	13955	14717	cox2	762
22460	24770	rrnL_0	2310	39733	40543	cox3	810	43106	43179	trnM_2(cat)	73	23933	24752	nad4_0	819	43565	44375	cox3	810	20240	20342	LAGLIDADG_13-d	102	27188	27299	LAGLIDADG_7-b	111	15766	15840	trnW(cca)	74
25500	26744	rrnL_1	1244	40958	41029	trnA(tgc)	71	43821	44325	dpo_2-c	504	26425	27052	nad6	627	44779	44850	trnA(tgc)	71	20598	20817	cox2_0-b	219	27780	28020	cob_0-a	240	16461	17271	cox3	810
27178	27251	trnC(gca)	73	41981	42053	trnF(gaa)	72	44683	45145	dpo_2-b	462	27673	29359	nad2	1686	45648	45720	trnF_0(gaa)	72	23237	24767	nad4_0	1530	28080	28950	cox2_1	870	17670	17741	trnA(tgc)	71
27244	27316	dpo_3	72	42185	42258	trnT(tgt)	73	46871	47243	LAGLIDADG_3	372	29358	29649	nad3_0	291	45840	45913	trnT(tgt)	73	24838	25012	LAGLIDADG_4-a	174	29164	30094	LAGLIDADG_2	930	18648	18720	trnF(gaa)	72
27408	27627	dpo_1-c	219	42368	42442	trnQ(ttg)	74	47740	48040	dpo_7	300	29907	30216	LAGLIDADG_8-a	309	46039	46113	trnQ(ttg)	74	25268	25394	LAGLIDADG_13-b	126	30386	30392	LAGLIDADG_9	6	18810	18884	trnT(tgt)	74
27671	27815	dpo_2	144	42609	42681	trnK(ttt)	72	48069	48237	dpo_6	168	30242	30767	LAGLIDADG_7-b	525	46300	46372	trnK(ttt)	72	25416	25644	LAGLIDADG_9-b	228	30410	30551	cob_1-b	141	19012	19086	trnQ(ttg)	74
36938	38864	dpo_0	1926	43296	43380	trnY(gta)	84	48236	48452	dpo_5	216	30775	30943	LAGLIDADG_11-d	168	46947	47031	trnY(gta)	84	26864	27044	nad4_1-a	180	30910	31543	LAGLIDADG_3	633	19249	19321	trnK(ttt)	72
40638	40710	trnE(ttc)	72	43609	43682	trnM_1(cat)	73	48426	49440	dpo_2-a	1014	31613	32060	LAGLIDADG_15	447	47266	47339	trnM_0(cat)	73	27962	28067	nad4_1-b	105	31547	32114	cob_0-b	567	19679	19763	trnY(gta)	84
40730	40803	trnM_2(cat)	73	44072	44161	trnS2(tga)	89	50463	50685	atp9	222	32395	33520	LAGLIDADG_10	1125	47727	47815	trnS2(tga)	88	29624	30281	nad6_0	657	32441	32512	trnH(gtg)	71	19941	20014	trnM_1(cat)	73
40933	41018	trnL2(taa)	85	44596	44670	trnP(tgg)	74	51147	51219	trnI_0(gat)	72	34115	34186	trnH(gtg)	71	48199	48273	trnP(tgg)	74	30406	30463	LAGLIDADG_6-b	57	32995	33820	rrnS_0	825	20424	20512	trnS2(tga)	88
41365	41438	trnN(gtt)	73	44819	44892	trnN(gtt)	73	51627	51699	trnG(tcc)	72	34695	35484	rrnS_0	789	48371	48444	trnN(gtt)	73	30479	30668	LAGLIDADG_9-a	189	35130	36145	rrnS_1	1015	20719	20793	trnP(tgg)	74
41538	41612	trnP(tgg)	74	45102	45187	trnL2(taa)	85	51749	51822	trnD(gtc)	73	36881	37835	rrnS_1	954	50652	50737	trnL2(taa)	85	30990	31398	nad6_1	408	36739	36810	trnV(tac)	71	20896	20969	trnN(gtt)	73
41802	41889	trnS2(tga)	87	45334	45406	trnM_2(cat)	72	52156	52230	trnW_0(cca)	74	38408	38479	trnV(tac)	71	50885	50957	trnM_2(cat)	72	31922	33614	nad2	1692	37028	37112	trnL1(tag)	84	21195	21280	trnL2(taa)	85
42109	42182	trnM_1(cat)	73	45427	45499	trnE(ttc)	72	52657	53467	cox3	810	39174	39259	trnL1(tag)	85	50969	51041	trnE(ttc)	72	33613	33988	nad3_0	375	37451	37673	atp9	222	21407	21479	trnM_0(cat)	72
42344	42428	trnY_0(gta)	84	46222	46381	atp8	159	54056	54127	trnA(tgc)	71	39594	39816	atp9	222	51760	51919	atp8	159	34607	36485	dpo_0-a	1878	39542	41330	dpo_0	1788	21499	21571	trnE(ttc)	72
42716	42788	trnK(ttt)	72	48304	48571	nad4l	267	55183	55315	rpo	132	40815	40888	trnL2_1(caa)	73	52630	52897	nad4l	267	37689	37863	dpo_5	174	42393	42466	trnT_1(---)	73	22123	22282	atp8	159
42888	42962	trnQ(ttg)	74	48570	50571	nad5	2001	55325	55580	dpo_8	255	41732	42008	LAGLIDADG_16	276	52896	54885	nad5	1989	37821	37884	rpo	63	44338	45148	cox3	810	22989	23256	nad4l	267
43088	43161	trnT(tgt)	73	51072	51146	trnR_1(tcg)	74	55583	55655	trnF(gaa)	72	43425	44532	dpo_0-a	1107	55436	55509	trnR_2(tcg)	73	37871	38360	dpo_3	489	45486	45560	trnW(cca)	74	23255	25244	nad5	1989
43368	43440	trnF(gaa)	72					55743	55816	trnT(tgt)	73	45967	46375	LAGLIDADG_14	408					38421	39330	dpo_2	909	46153	46226	trnD(gtc)	73	25536	25610	trnR_0(tcg)	74
43970	44041	trnA(tgc)	71					56050	56124	trnQ(ttg)	74	46606	46708	nad3_1	102					39298	39625	dpo_4-b	327	46298	46370	trnG(tcc)	72
44907	45717	cox3	810					56350	56422	trnK_3(ttt)	72	47688	49167	dpo_0-b	1479					40316	41555	dpo_4-a	1239	46649	46721	trnI_1(gat)	72
46836	46908	trnI_0(gat)	72					57229	57313	trnY(gta)	84	50643	51105	dpo_1-a	462					41655	43053	dpo_1	1398	47920	47993	trnM_0(cat)	73
47556	48573	nad1	1017					57468	57541	trnM_1(cat)	73	51891	52430	rrnL_1-a	539					44537	44759	atp9	222	48800	50555	dpo_1	1755
50083	50512	dpo_1-b	429					58093	58181	trnS2(tga)	88	53245	56110	rrnL_0	2865					45116	45200	trnL1(tag)	84	51599	51797	dpo_4	198
50625	50727	dpo_1-a	102					58383	58457	trnP(tgg)	74	56227	56557	LAGLIDADG_9-a	330					45811	45882	trnV(tac)	71	51777	51999	dpo_2-c	222
51722	51794	trnI_1(gat)	72					58556	58629	trnN(gtt)	73	56555	56768	LAGLIDADG_8-b	213					46439	47559	rrnS_0	1120	52079	52238	dpo_2-b	159
52480	53530	cob_1	1050					58949	59034	trnL2(taa)	85	56770	56938	LAGLIDADG_7-c	168					48695	49459	rrnS_1	764	52492	52498	dpo_5	6
53954	53999	LAGLIDADG_5-b	45					59222	59294	trnM_0(cat)	72	57203	57796	rrnL_1-b	593					49980	50051	trnH(gtg)	71	52754	53168	LAGLIDADG_5-a	414
54041	54794	cob_0	753					59332	59404	trnE(ttc)	72	59060	59133	trnC(gca)	73					50160	50730	cob_0-b	570	53299	53761	LAGLIDADG_8	462
55070	55141	trnH(gtg)	71					59671	59827	atp8	156	60831	60904	trnR_0(tct)	73					50786	51149	LAGLIDADG_7	363	54493	54564	trnA(tgc)	71
55911	57350	rrnS	1439					62673	63030	LAGLIDADG_1	357	60990	61062	trnI_0(gat)	72					51160	51259	LAGLIDADG_13-a	99	55036	55108	trnF(gaa)	72
57770	57841	trnV(tac)	71					64491	64785	LAGLIDADG_2	294	61540	62212	nad1-a	672					51734	51884	cob_1-b	150	55278	55351	trnT_0(tgt)	73
58702	58788	trnL1(tag)	86					64985	65252	nad4l	267	62667	62820	GIY-YIG_2-a	153					52194	52419	LAGLIDADG_8-b	225	55533	55607	trnQ(ttg)	74
60983	61056	trnM_0(cat)	73					65251	67237	nad5	1986	63022	63121	GIY-YIG_2-b	99					52588	52723	LAGLIDADG_3-b	135	55795	55867	trnK(ttt)	72
61703	61925	atp9	222					67390	67463	trnR_1(tcg)	73	63149	63260	GIY-YIG_3-b	111					52719	53034	LAGLIDADG_4-b	315	56722	56806	trnY(gta)	84
62352	62424	trnG(tcc)	72									63405	63759	nad1-b	354					53030	53084	LAGLIDADG_10	54	57045	57118	trnM_1(cat)	73
62500	62573	trnD(gtc)	73									66015	66087	trnI_1(gat)	72					53339	54236	cob_0-a	897	57708	57796	trnS2(tga)	88
63355	63429	trnW(cca)	74									66685	66886	cob_1-a	201					54616	55213	LAGLIDADG_12	597	58094	58168	trnP(tgg)	74
												67431	67815	LAGLIDADG_13	384					55811	56360	LAGLIDADG_0-b	549	58338	58411	trnN(gtt)	73
												67795	67933	LAGLIDADG_17-b	138					56349	56598	LAGLIDADG_3-a	249	58654	58739	trnL2(taa)	85
												68389	68629	cob_0-a	240					56808	56985	GIY-YIG_4	177	58890	58962	trnM_2(cat)	72
												68689	69547	cox2_2	858					57004	57163	cob_1-a	159	58986	59058	trnE(ttc)	72
												69784	70720	LAGLIDADG_4	936					57753	57825	trnI_1(gat)	72	59906	60065	atp8	159
												71082	71214	cob_0-b	132					58074	58147	trnN_1(att)	73	60946	61213	nad4l	267
												71665	71770	LAGLIDADG_11-a	105					59970	60330	nad1-b	360	61212	63204	nad5	1992
												71859	71865	cox2_4	6					60473	61007	GIY-YIG_3	534	64292	65039	dpo_3	747
												71865	72015	LAGLIDADG_12	150					61433	62165	nad1-a	732	66780	67215	LAGLIDADG_6	435
												72017	72101	LAGLIDADG_11-c	84					62616	62688	trnI_2(gat)	72	68002	68076	trnR_1(tcg)	74
												72256	72499	cob_1-b	243					62778	62851	trnR_0(tct)	73
												72854	73034	LAGLIDADG_7-a	180					64534	64607	trnC(gca)	73
												73066	73156	LAGLIDADG_11-b	90					65090	68595	rrnL	3505
												73535	73901	cob_0-c	366					69604	70309	dpo_8	705
												74475	74922	cox3-a	447					71705	75158	dpo_0-b	3453
												75078	75633	cox2_3	555					75432	75505	trnM_0(cat)	73
												76148	76514	cox3-b	366					76658	76730	trnI_0(gat)	72
												77152	77226	trnW(cca)	74					76973	77045	trnG(tcc)	72
												77712	77785	trnD(gtc)	73					77107	77180	trnD(gtc)	73
												77855	77927	trnG(tcc)	72					77803	77877	trnW(cca)	74
												78228	78300	trnI_2(gat)	72					79080	79350	lagli_6-d	270
												79560	79633	trnM_0(cat)	73					79600	79966	cox3-b	366
												85556	85814	dpo_2-a	258					80382	81117	cox2_1	735
												85888	86080	dpo_3	192					81192	81636	cox3-a	444
												86090	86321	dpo_2-b	231					82450	82521	trnA(tgc)	71
												86331	86598	dpo_1-b	267					82876	82948	trnF(gaa)	72
												87473	87544	trnA(tgc)	71					83074	83147	trnT(tgt)	73
												87950	88022	trnF(gaa)	72					83308	83382	trnQ(ttg)	74
												88190	88263	trnT(tgt)	73					83572	83644	trnK(ttt)	72
												88441	88515	trnQ(ttg)	74					83900	83985	trnY(gta)	85
												88709	88781	trnK(ttt)	72					84270	84343	trnM_1(cat)	73
												89162	89246	trnY(gta)	84					84758	84846	trnS2(tga)	88
												89571	89644	trnM_1(cat)	73					85154	85228	trnP(tgg)	74
												90193	90281	trnS2(tga)	88					85418	85491	trnN_0(gtt)	73
												90525	90599	trnP(tgg)	74					85668	85753	trnL2(taa)	85
												90848	90921	trnN(gtt)	73					85877	85949	trnM_2(cat)	72
												91135	91220	trnL2_0(taa)	85					85973	86045	trnE(ttc)	72
												91350	91422	trnM_2(cat)	72					86734	86893	atp8	159
												91446	91518	trnE(ttc)	72					87890	88157	nad4l	267
												92237	92396	atp8	159					88156	88873	nad5_a	717
												93583	93850	nad4l	267					89091	89265	LAGLIDADG_11-a	174
												93849	94497	nad5_1	648					90047	91103	nad5_b	1056
												94464	94512	GIY-YIG_3-a	48					91968	92042	trnR_1(tcg)	74
												94649	95342	LAGLIDADG_0-b	693
												95451	97140	nad5_0	1689
												97988	98062	trnR_1(tcg)	74

## Sheet: Table_S7_Gene_sinteny
Table S7. Gene synteny patterns among Amanita species
Subgenus	Amanitina	Amanitina	Amanitina		Amanitina	Amanitina	Amanitina	Amanitina	Amanitina		Amanitina	Amanitina	Amanitina		Amanita		Amanita	Amanita		Amanita		Lepidella	Lepidella
Secction	Validae	Validae	Validae		Phalloideae	Phalloideae	Phalloideae	Phalloideae	Phalloideae		Roanokenses	Roanokenses	Roanokenses		Caesareae		Amanita	Amanita		Amidella		Lepidella	Lepidella
Species	Blusher_complex	A_brunnescens	A_Mappae_sp		A_ suballiacea	A_bisporigera	A_pallidorosea	A_rimosa	A_phalloides		A_pseudoporphyria	A_eijii	A_oberwinklerana		A_basii		A_muscaria	A_sinensis		A_sp		A_inopinata	A_thiersii
Mitogenome size	62831-74200	62533	72700		79583	76761	99949	96015	101106		52733	52626	57324		37341		62233	69078		45868		59691	137428
GC%	21.10-22.3	23.58	24.44		25.39	25.67	25.72	24.88	24.56		24.55	26.17	23.12		23.4		23.73	23.15		22.43		27.56	24
	atp6	atp6	atp6		atp6	atp6	atp6	atp6	atp6		atp6	atp6	atp6		atp6		atp6	atp6		atp6		atp6	atp6
	cox1 (1-3)	nad5	nad5		cox1 (2)	cox1 (2)	cox1 (10)	cox1 (7)	cox1 (9)		cox1	cox1	cox1		cox1		cox1 (4)	cox1		cox1		cox3	rrnL (4)
	rps3	nad4l	nad4l		rps3	rps3	rps3	rps3	cox3		rps3	rps3	rps3		rps3		rps3	rps3		rps3		atp9	nad4
	cox2	atp8	atp8		cox2	cox2	cox2 (1)	cox2 (1)	atp9		cox2	cox2	cox2		cox2		cox2	cox2		nad6		rrnL	nad6
	nad4	cox1 (3)	cox1 (6)		nad4	nad4	nad4 (1)	nad4	rps3		nad4	nad4	nad4		nad4		nad4	nad4		nad2		cob	nad2 (1)
	nad6	rps3	rps3		nad6	nad6	nad6	nad6	cox2 (1)		nad6	nad6	nad6		nad6		nad6	nad6		nad3		nad2	nad3
	nad2	cox2	cox2		nad2	nad2	nad2	nad2	nad4		nad2	nad2	nad2		nad2		nad2	nad2		rrnL		nad3	cox3
	nad3	nad4	nad4		nad3	nad3	nad3	nad3	nad6		nad3	nad3	nad3		nad3		nad3	nad3		nad1		rrnS	nad1 (1)
	rrnL (1)	nad6	nad6		rrnL	rrnL	rrnS (1)	atp9	nad2		rrnL	rrnL	rrnL		rrnL		rrnL (1)	rrnL		cob (1)		nad6	cob (6)
	nad1	nad2	nad2		nad1 (1)	nad1 (1)	atp9	rrnS (1)	nad3		nad1	nad1	nad1		nad1		nad1	nad1		rrnS		nad4	rrnS (1)
	atp9	nad3	nad3		cob (4)	cob (4)	rrnL (2)	cob (4)	rrnL (4)		cob (1)	cob	cob		cob		cob (2)	cob		atp9		nad1	atp9
	cox3	rrnL	rrnL (1)		rrnS (1)	rrnS (1)	nad1	nad1 (1)	nad1 (1)		rrnS	rrnS	rrnS		rrnS		rrnS	rrnS		nad4		cox1 (1)	atp8
	cob (1)	cox3	cox3		atp9	atp9	cob (6)	rrnL	cob (4)		atp9	atp9	atp9		atp9		atp9	atp9		cox2		rps3	cox2 (1)
	rrnS	nad1	nad1		cox3	cox3	cox3	cox3	rrnS (1)		cox3	cox3	cox3		cox3		cox3	cox3		cox3		cox2	cox1 (6)
	atp8	cob (1)	cob (1)		atp8	atp8	atp8	atp8	atp8		atp8	atp8	atp8		atp8		atp8	atp8		atp8		atp8	rps3
	nad4l	rrnS	rrnS		nad4l	nad4l	nad4l	nad4l	nad4l		nad4l	nad4l	nad4l		nad4l		nad4l	nad4l		nad4l		nad4l	nad4l
	nad5	atp9	atp9		nad5	nad5	nad5 (1)	nad5 (1)	nad5 (1)		nad5	nad5	nad5		nad5		nad5	nad5		nad5		nad5	nad5 (2)
Mitogenome mean size fo the section	67452.3				90682.8						54227.7				37341		65655.5			45868		98559.5
mean GC%	22.189				25.244						24.6133				23.4		23.44			22.43		25.78
() the number inside the parenthesis indicated the number of intron in that gene

## Sheet: Table_S8_tRNA_distribution
Table S8. tRNA sequences distribution among Amanita species
Validae							Phalloideae					Roanokenses			Caesareae	Amanita		Amidella	Lepidella
Amanita brunneolocularis (26)	Amanita cruentilemurum (25)	Amanita flavorubens (25)	Amanita rubescens var. alba (25)	Amanita rubescens (25)	Amanita sp (26)	Amanita brunnescens (26)	Amanita suballiacea (26)	Amanita bisporigera (25)	Amanita pallidorosea (26)	Amanita rimosa (26)	Amanita phalloidea (25)	Amanita pseudoporphyria (25)	Amanita eijii (25)	Amanita oberwinklerana (24)	Amanita bassi (24)	Amanita muscaria (27)	Amanita sinensis (27)	Amanita sp2 (25)	Amanita inopinata (26)	Amanita thiersii (26)
trnC(gca)	trnC(gca)	trnC(gca)	trnC(gca)	trnC(gca)	trnR(tcg)	trnR(tcg)	trnS(gct)	trnS(gct)	trnS(gct)	trnS(gct)	trnS(gct)	trnS(gct)	trnS(gct)	trnS(gct)	trnS(gct)	trnS(gct)	trnS(gct)	trnS(gct)	trnW(cca)	trnM(cat)
trnR(tct)	trnR(tct)	trnR(tct)	trnR(tct)	trnR(tct)	trnR(tct)	trnR(tct)	trnC(gca)	trnC(gca)	trnH(gtg)	trnL(tag)	trnC(gca)	trnD(gtc)	trnC(gca)	trnC(gca)	trnC(gca)	trnC(gca)	trnC(gca)	trnC(gca)	trnD(gtc)	trnR(tcg)
trnI(gat)	trnI(gat)	trnI(gat)	trnI(gat)	trnI(gat)	trnI(gat)	trnI(gat)	trnR(tct)	trnR(tct)	trnV(tac)	trnV(tac)	trnR(tct)	trnC(gca)	trnR(tct)	trnR(tct)	trnR(tct)	trnD(gtc)	trnK(ttt)	trnR(tct)	trnG(tcc)	trnI(gat)
trnW(cca)	trnW(cca)	trnW(cca)	trnI(gat)	trnW(cca)	trnS(gct)	trnS(gct)	trnI(gat)	trnI(gat)	trnL(tag)	trnH(gtg)	trnI(gat)	trnR(tct)	trnI(gat)	trnR(tct)	trnI(gat)	trnR(tct)	trnK(ttt)	trnI(gat)	trnG(acc)	trnI(gat)
trnD(gtc)	trnD(gtc)	trnD(gtc)	trnW(cca)	trnD(gtc)	trnY(---)	trnW(cca)	trnI(gat)	trnI(gat)	trnL(caa)	trnI(gat)	trnI(gat)	trnI(gat)	trnI(gat)	trnI(gat)	trnH(gtg)	trnT(ggt)	trnR(tct)	trnI(gat)	trnM(cat)	trnI(gat)
trnG(tcc)	trnG(tcc)	trnG(tcc)	trnD(gtc)	trnG(tcc)	trnC(gca)	trnC(gca)	trnH(gtg)	trnH(gtg)	trnC(gca)	trnN(att)	trnH(gtg)	trnH(gtg)	trnH(gtg)	trnF(gaa)	trnV(tac)	trnH(gtg)	trnI(---)	trnH(gtg)	trnI(gat)	trnC(gca)
trnF(---)	trnI(gat)	trnI(gat)	trnG(tcc)	trnI(gat)	trnE(ttc)	trnE(ttc)	trnV(tac)	trnV(tac)	trnR(tct)	trnI(gat)	trnV(tac)	trnV(tac)	trnV(tac)	trnH(gtg)	trnL(tag)	trnV(tac)	trnW(---)	trnV(tac)	trnV(tac)	trnH(gtg)
trnH(gtg)	trnH(gtg)	trnH(gtg)	trnI(gat)	trnH(gtg)	trnM(cat)	trnM(cat)	trnL(tag)	trnL(tag)	trnI(gat)	trnR(tct)	trnL(tag)	trnL(tag)	trnL(tag)	trnV(tac)	trnM(cat)	trnL(tag)	trnH(gtg)	trnL(tag)	trnL(tag)	trnV(tac)
trnS(gct)	trnS(gct)	trnS(gct)	trnH(gtg)	trnS(gct)	trnL(taa)	trnL(taa)	trnT(---)	trnW(cca)	trnI(gat)	trnC(gca)	trnW(cca)	trnM(cat)	trnM(cat)	trnL(tag)	trnI(gat)	trnM(cat)	trnK(ttt)	trnM(cat)	trnH(gtg)	trnL(tag)
trnV(tac)	trnV(tac)	trnV(tac)	trnS(gct)	trnV(tac)	trnN(gtt)	trnN(gtt)	trnW(cca)	trnD(gtc)	trnW(cca)	trnM(cat)	trnD(gtc)	trnD(gtc)	trnI(gat)	trnM(cat)	trnG(tcc)	trnI(gat)	trnV(tac)	trnG(tcc)	trnR(tct)	trnG(acc)
trnL(tag)	trnL(tag)	trnL(tag)	trnV(tac)	trnL(tag)	trnP(tgg)	trnP(tgg)	trnD(gtc)	trnG(tcc)	trnD(gtc)	trnI(gat)	trnG(tcc)	trnW(cca)	trnG(tcc)	trnG(tcc)	trnD(gtc)	trnG(tcc)	trnL(tag)	trnD(gtc)	trnC(gca)	trnW(cca)
trnM(cat)	trnM(cat)	trnM(cat)	trnL(tag)	trnM(cat)	trnS(tga)	trnS(tga)	trnG(tcc)	trnI(gat)	trnG(tcc)	trnG(tcc)	trnI(gat)	trnA(tgc)	trnD(gtc)	trnD(gtc)	trnW(cca)	trnD(gtc)	trnM(cat)	trnW(cca)	trnS(gct)	trnD(gtc)
trnA(tgc)	trnA(tgc)	trnA(tgc)	trnM(cat)	trnA(tgc)	trnM(cat)	trnM(cat)	trnI(gat)	trnM(cat)	trnI(gat)	trnD(gtc)	trnM(cat)	trnF(gaa)	trnW(cca)	trnW(cca)	trnA(tgc)	trnW(cca)	trnI(gat)	trnA(tgc)	trnA(tgc)	trnG(tcc)
trnF(gaa)	trnF(gaa)	trnF(gaa)	trnA(tgc)	trnF(gaa)	trnY(gta)	trnY(gta)	trnM(cat)	trnA(tgc)	trnM(cat)	trnW(cca)	trnA(tgc)	trnT(tgt)	trnA(tgc)	trnA(tgc)	trnF(gaa)	trnA(tgc)	trnG(tcc)	trnF(gaa)	trnF(gaa)	trnA(tgc)
trnT(tgt)	trnT(tgt)	trnT(tgt)	trnF(gaa)	trnT(tgt)	trnK(ttt)	trnK(ttt)	trnA(tgc)	trnF(gaa)	trnA(tgc)	trnA(tgc)	trnF(gaa)	trnQ(ttg)	trnF(gaa)	trnF(gaa)	trnT(tgt)	trnF(gaa)	trnD(gtc)	trnT(tgt)	trnT(tgt)	trnF(gaa)
trnQ(ttg)	trnQ(ttg)	trnQ(ttg)	trnT(tgt)	trnQ(ttg)	trnQ(ttg)	trnQ(ttg)	trnF(gaa)	trnT(tgt)	trnF(gaa)	trnF(gaa)	trnT(tgt)	trnK(ttt)	trnT(tgt)	trnT(tgt)	trnQ(ttg)	trnT(tgt)	trnW(cca)	trnQ(ttg)	trnQ(ttg)	trnT(tgt)
trnK(ttt)	trnK(ttt)	trnK(ttt)	trnQ(ttg)	trnK(ttt)	trnT(tgt)	trnT(tgt)	trnT(tgt)	trnQ(ttg)	trnT(tgt)	trnT(tgt)	trnQ(ttg)	trnY(gta)	trnQ(ttg)	trnQ(ttg)	trnK(ttt)	trnQ(ttg)	trnA(tgc)	trnK(ttt)	trnK(ttt)	trnQ(ttg)
trnY(gta)	trnY(gta)	trnY(gta)	trnK(ttt)	trnY(gta)	trnF(gaa)	trnF(gaa)	trnQ(ttg)	trnK(ttt)	trnQ(ttg)	trnQ(ttg)	trnK(ttt)	trnM(cat)	trnK(ttt)	trnK(ttt)	trnY(gta)	trnK(ttt)	trnF(gaa)	trnY(gta)	trnY(gta)	trnK(ttt)
trnM(cat)	trnM(cat)	trnM(cat)	trnY(gta)	trnM(cat)	trnA(tgc)	trnA(tgc)	trnK(ttt)	trnY(gta)	trnK(ttt)	trnK(ttt)	trnY(gta)	trnS(tga)	trnY(gta)	trnY(gta)	trnM(cat)	trnY(gta)	trnT(tgt)	trnM(cat)	trnM(cat)	trnY(gta)
trnS(tga)	trnS(tga)	trnS(tga)	trnM(cat)	trnS(tga)	trnI(gat)	trnI(gat)	trnY(gta)	trnM(cat)	trnY(gta)	trnY(gta)	trnM(cat)	trnP(tgg)	trnM(cat)	trnM(cat)	trnS(tga)	trnM(cat)	trnQ(ttg)	trnS(tga)	trnS(tga)	trnM(cat)
trnP(tgg)	trnP(tgg)	trnP(tgg)	trnS(tga)	trnP(tgg)	trnI(gat)	trnI(gat)	trnM(cat)	trnS(tga)	trnM(cat)	trnM(cat)	trnS(tga)	trnN(gtt)	trnS(tga)	trnS(tga)	trnP(tgg)	trnS(tga)	trnK(ttt)	trnP(tgg)	trnP(tgg)	trnS(tga)
trnN(gtt)	trnN(gtt)	trnN(gtt)	trnP(tgg)	trnN(gtt)	trnH(gtg)	trnH(gtg)	trnS(tga)	trnP(tgg)	trnS(tga)	trnS(tga)	trnP(tgg)	trnL(taa)	trnP(tgg)	trnP(tgg)	trnN(gtt)	trnP(tgg)	trnY(gta)	trnN(gtt)	trnN(gtt)	trnP(tgg)
trnL(taa)	trnL(taa)	trnL(taa)	trnN(gtt)	trnL(taa)	trnV(tac)	trnV(tac)	trnP(tgg)	trnN(gtt)	trnP(tgg)	trnP(tgg)	trnN(gtt)	trnM(cat)	trnN(gtt)	trnN(gtt)	trnL(taa)	trnN(gtt)	trnM(cat)	trnL(taa)	trnL(taa)	trnN(gtt)
trnM(cat)	trnM(cat)	trnM(cat)	trnL(taa)	trnM(cat)	trnL(tag)	trnL(tag)	trnN(gtt)	trnL(taa)	trnN(gtt)	trnN(gtt)	trnL(taa)	trnE(ttc)	trnL(taa)	trnL(taa)	trnM(cat)	trnL(taa)	trnS(tga)	trnM(cat)	trnM(cat)	trnL(taa)
trnE(ttc)	trnE(ttc)	trnE(ttc)	trnM(cat)	trnE(ttc)	trnM(cat)	trnM(cat)	trnL(taa)	trnM(cat)	trnL(taa)	trnL(taa)	trnM(cat)	trnR(tcg)	trnM(cat)	trnM(cat)	trnE(ttc)	trnM(cat)	trnP(tgg)	trnE(ttc)	trnE(ttc)	trnM(cat)
trnR(tcg)	trnR(tcg)	trnR(tcg)	trnE(ttc)	trnR(tcg)	trnG(tcc)	trnG(tcc)	trnM(cat)	trnE(ttc)	trnM(cat)	trnM(cat)	trnE(ttc)		trnE(ttc)	trnE(ttc)		trnE(ttc)	trnN(gtt)	trnR(tcg)	trnR(tcg)	trnE(ttc)
			trnR(tcg)		trnD(gtc)	trnD(gtc)	trnE(ttc)	trnR(tcg)	trnE(ttc)	trnE(ttc)	trnR(tcg)		trnR(tcg)	trnR(tcg)		trnR(tcg)	trnL(taa)			trnR(tct)
					trnW(cca)	trnW(cca)	trnR(tcg)		trnR(tcg)	trnR(tcg)							trnM(cat)			trnS(gct)
																	trnE(ttc)
																	trnR(tcg)
The colored boxes indicated the multiple copies of that tRNA in each species

## Sheet: Table_S9_ORFs_sequences
Table S9. Open reading frames sequences found in the Rubescentes species
Species (shared/unique)	Between to/ nested to	ID (begins after the nad1 locus)	lenght	position	Homology	Observation (% identity)	Observation (e-value)	Observation (query cov.)	Sequence
A. flavorubens (3/13)
	nad1 - cox3	ORF14	1260 bp/419 aa	2,690-3,949	DNA polymerase	66.50% A.cruentilemurum | 63.16% A. rubescens var . alba	3e-178 | 7e-83	96% | 50%	MKTEDDQFVNYKTDKETQINYMKPLGMFKLPLLFAGSDMFKVEVLKLNKNLSNKDITDDNKIKYKITYTNINSLEVLVNIIVQENNNIILFNFIDKLIAVPKLNSNEILVERRVNSRIKEVYLIDLLSNQILLIKTIDVNNRGGKTYIKPLVKDKNDNINNILKFITIDIEARNDTDLLKDIGDYSNFTPVVIAGYIMNENRAFYTNLFPTTGGEYQANMEKFFSNIISYKYHKYRVYAHNLSGFDIIFIYKSLLLYAEKYDIKIEPVYRDNQIIMIKCKFGRYLNTNNFRYYIEFHDSYLKLPNSLEILTKSMTDDIKYHKMDNTEMINYLLKEASKHWGNHDIMQQQIIKYCIHDCKCLASVLYIFSKDIYKIYGINIHKYTPISSIAIAIYLVKYL…
	nad1 - cox3	ORF15	303 bp/100 aa	7,837-8,138	-	-	-	-	MLCLLLQFFWLNLLFFVKVLMSFLFYSFVFALFISRFIYNYKLYFIVYWLNYKLWSLVISYREVIKFYKLYLIIIILSHINRFKFIINKFNYKYLFIIYI
	nad1 - cox3	ORF8	618 bp/205 aa	8,03-73-8,690	-	-	-	-	MTLKLLQKTVNLTKKIEAVNIASNHSTGSDSYLIFPLTIGALSISLFIFGIAYNEYQKNHPRDMYEDFITDAIVRGVLDRIPENSGDIELATINLNNNRNNTEQNNLAQTNTSPQINIEQARNSLTRNSQDNQVSISNNTLGNNNHKTFQRGITDYINSSTSNNRELLSNPNNSKIIEEINKRRLSNENNFKKPNSSNLDEIDQD
	cox3 - cob	ORF13	858 BP/285 AA	10,527-11,384	Unknown	57% A. rubescens var. alba | 59 % A. cruentilemurum (GO-2010-25)	6E-86, 4e-82	0.84	MLGKLYKDIVKAYRGGNVEVYNLYLDQEVYSYDFTCMYPFIMVTEDIPVGDNTELKVNPLKFGHSFKSLCNQHAFVKCSVFVDKSLDRPLYLTTVKLNGDYRNLCATGTFLNQRVYLPELCYYYEITKGKIRIIADSISQSYLFESKNIFKDYIIDLFKIKQSVNKSNLMYLISKLLMNSLYGRFGLKQELNEYKFINNRELEQFTMGVKEPISNTDILNISNDEQTLVVKKKHEWRSIIKIITTNSCSINSYFFIPLNMKRFRIRYIIYWYPFYKLLKKDYWVT
	cox3 - cob	ORF12	330 bp/110 aa	11,487-11,819	-	-	-	-	MKIRFGYSKIFIKYRYYILLHSSSNIVPLSLKDLVNSFLSYSPEFVKLHDPITTTNLINDYYNNLKNNLKIENLNIESEVKLIRELDKQSLKDCRALGYVIYKFAKTIVR
	cob - nad5	ORF10	435 bp/144 aa	19,212-19,646	-	-	-	-	MTELIKRTNNELQDLPIEIAIIIFSAIGIYSTYKFVINRQVNNNSQGDSMLGDSRYSPNEIPLEPLTFHRNSRVSISSTDSVSNNIANINNKVKPEQPINDSVTNLTNKPLSTNRESQKPNLDVDIELGDERFLSILEDVTNLF
	nad5	ORF11	345 bp/114 aa	35,331-35,675	-	-	-	-	MAIIIYPNWDIVLKAIILFKSFCNKPHVAAKKAVVVPIKVIINNVVLLYSKIGELLNNKYIPAVTSVAACNKALTGVGASILPGNHEWRGILALLAKAPPNNSKDIIVIAVSLI
	atp6 - cox1	ORF5	591 bp/196 aa	38,365-38,955	Unknown	54-57 % A. cruentilemurum | 57.67% A. brunneolocularis (GNHR-430) | 54 % A. rubescens var. alba	4e-62 | 3e-58 | 2e-61	93% | 85% | 93%	MNLEEILELCLTNMNDIINILIVLNVICILGEQIYNINNMDKILNNTKDEESRVEFYKTEKDPNNFFNVIDEYTINLKDFLNKFLEDSNIFDLIMNFIYNWKDMLYLSQLSIVQLNALTSLTSAIVILTCTLNIISILFPNYKVTIFQLKNKIQKLMDIIKLRRNINHFYLIFLILMIIFMTLGLIFTNLLLLLFY
	cox2 - nad4	ORF1	1374 bp/457 aa	49,667-51,040	Unknown	76% A. rubescens var. alba | 78 % A. cruentilemurum (ECMCU086-10) | 78 % A. brunneolocularis (GNHR-446) | 50 % A .brunnescens	0.0 | 0.0 | 0.0 | 0.0 | 6e-58	100% | 86% | 86% | 55%	MFRNLWSMARFYANSSRSSILSRFFNLGRFSLSIKTILYIKYTNLSNINHQIKQNQIQIIQKMNKLTKYKNKITKYKYIITKYKNIIKYINVKYILFILIGFLIDSNLSNYFLTKFYKILYIHKIIYIISNLNFASLVNNISNLENILNHNINILLTSYDIYFNIPNIKNFFIFIVINLTFYFLVFLFIIIKIKSESLFNSKYIRIFITQNNLIKIIYNIFIFIFNLVSLYYQLPLVKGFYFNFEANIIIAKQIFINLINFDLTNFKLGFKNFNFIFLNRVDTLHKLMNSDLDSNSKVKVSEVNVSNTIESVSKVNSSNPMVIKDLENTLLITEELKFNNFKDLSIEDKRSYIINHYENKGMKPTFYTINWLSDKILSNTDGNKNNVDIFINNYLNQIL…
	nad6 - nad2	ORF6	513 bp/170 aa	56,109-56,621	-	-	-	-	MSYLAKSKLLNLNYVSYNLLNNPSFRTQIQNSSDCINITNHSTTLNTQNESLIGQIIGLKDNLLSSKNLSSNQMQTIEKTFRDVSESVLSHSRKFSEASSQVQELPNDQAVKHALDSVEMGVRIGNDIFNFISHHTGDFVTISQMNLIDGSSLYTYYVSFYSVASPILGI
	nad3 - nad1	ORF14	333 bp/110 aa	60,846-61,178	-	-	-	-	MFNYIKKLLNKLTLVNLSKFLANEFENLRIIFNKINKDKLTYSQLIKFIWDLNKDLVYSIIQKLINITLILLLLNYITILFNISLNHYYLICLSYITSYYHFMIDILNKN
	nad3 - nad1	ORF12	660 bp/219 aa	68,947-69,606	DNA polymerase	75% A.cruentilemurum (ART83, ABRHS125-16) | 69% A. flavorubens | 73% A. rubescens var. alba	4e-103, 7e-103 | 6e-70 | 5e-65	97%, 91% | 74% | 65%	MNDQAKFSTLFKHLLILRSEDYDGEEYRVTEIIYSYLIYPIDYTPKMDDLLLNKDILKTEDRHIVEHKTDKETQINYMKPLGVFKLPLLFAGSDLFHKQILELNRNLSEESITTDYKIKYKIIYKQISSLEVLVSIVIQDDPSIMIFNFVDKLITVPKFTESEILIERRVNSRIKEVYLIDLLNSQILLVKTINVNNRGGKTFIKPTLKDPKDNISNIS
	nad3 - nad1	ORF3	1017 bp/338 aa	69,527-70,543	DNA polymerase	99% A. flavorubens | 90% A. cruentilemurum (GO-2010-25) | 88.22% A. brunneolocularis (ART72) | 90% A. rubescens var. alba	0.0 | 0.0 | 0.0 | 2e-149	90% | 94% | 93% | 75%	MLIIEGEKHLLNLHLRILKIIYQTLVKINGAIRSVCATGTFLNQWIYLPELCKYYELTIGKIRIIADSIQKGYLFESKNIFKDYINDMFKIKQSVNKSNPMYLISKLLMNSLYGRFGLKQELSIYNFLTPLEIEKLSMGPDINIKDVIEFDDLEKSLLITTKGADEVFLKSSVPIAAAITARARMELSELLIDENLDILYIDTDSFKCKQKITELEKYKYLDHNDLGALKYEGTFKESIFLLPKVYGGLYKESGEELVKVKGFKDKVEFNQLKELLFKNQSLKLTHDKWYRDIMKSEIKIMRSSYELSLNDNKRIMDLKTFKTKPYHFDLYDPENILD
	nad3 - nad1	ORF7	522 bp/173 aa	71,418-71,939	Unknown	55% A. cruentilemurum	1e-28	0.8	MSIPLNSKSNTLLLTIPGFNWRGVLSIGLSHGKSSVVLWTGDIVNLALLFSNWVMKSSSPTPVGWDSNLECLFLLKKVAVSRFAPPSTTVLFPTDGPSITFPDMLSDVVVVVFFNFFFISSISDSSLILLKLGWSLNVCASTFLSFLLPPNNSDIKLFVLTGISIVVATLLSS
	nad3 - nad1	ORF8	474 bp/157 aa	72,216-71,689	-	-	-	-	MGSVLSLPFGFDNRPNPSLSFPFNPFIKPESLSTSVVLTLLLECVLLTFSNSLWITFGVKELSSSNDLEIAFGVLLLSIFDVEAVVLSFILFGLWNLLTFREFSLKYLFISSLNGLFKWFDSINSFFDLFHNSLNISTLSNLDVVSILVNSLVSIWI
	nad3 - nad1	ORF13	2964 bp/987 aa	70,688-73,651	Unknown	-	-	-	MIRIISRKLIQKMGAFTLFITKNIINKKRKISFIDLIVLIHNNIRNSYLYKIIIFIYTLIFLLGILISFLTIYNNGFNKSFSGNLLIKNILALFSIFTYFKSGGVDGETPEPFLPAAFPVIYELINKDENNNEETPWYYKWKYIIPTILIIFLGFWMKMDYPFIVDHPGPVGLFKFFKMVGSLLSLMLSDLKTFFRLCVDSDYLLTQGKLNKYAKLINNIEINKTEPSALLDEQSYSILKAIYLERGEELPIYGTEEYKKVFDNLIEFRLKHFKENGEPILGADRKIFHNIINVLHSEEMDPNITLANRHTDKLLHSIKSNYIQIETNELTNIDTTSKLERVEMLRELWNKSKNELIESNHLNNPFNEEINKYFSENSLNVKRFHNPNNINDNTTASTS…
A. rubescens var. alba (4/8)
	nad1 - cox3	ORF5	609 bp/202 aa	69,728-70,336	Unknown	73% A. cruentilemurum (ABRHS125-16)	4e-96	1	MNIHLAQQMISTINGLNTVNAVTPIFPYNHYVVYIPITLGVCTFVLFSYSLIHDSYQENHPYNMYDELIRDGVRRGILEATTNNDIELQVINRNETTILNEESNLPITNTPSHINTTPNIFNLSRSSQNINNRNNHLESEDNNHFTIEMGISQALRGTTSMKNKLLKNTNNSSIVEEINKKRLSSDNFKKLHSSDDIDLGVD
	cob - nad5	ORF4	324 bp/107 aa	12,761-13,084	Unknown	-	-	-	MLFNTIIRVKSYQFLHIHSDLRMCSNLVFIDYLIRLQVLHGCRQSVFWKVRLTPLTDAIPVVNLYLTINEFYIFSFGAKTSRYDPHELGYRRATKTFTKWSKIWPLW
	nad5	ORF14	345 bp/114 aa	25,929-26,273	-	-	-	-	MAIIIYPNWEIVLKAIILFKSFCNKPQVAAKKAVVVPINVIINNVVLLYSKMGELLNNKYIPAVTSVAACNNALTGVGASILPGNQEWRGILALLAKAPPNNSKDIIVIAVSLI
	atp6 - cox1	ORF6	681 bp/226 aa	28,904-29,584	Unknown	92% A. cruentilemurum (ART83), 76.26% (ABRHS125-16), 91.55% (GO-2010-25) | 76% A. brunneolocularis (GNHR-430) | 55% A. flavorubens	2e-130, 7e-96, 5e-130 | 1e-97 | 1e-65	94%, 88%, 94% | 88% | 97%	MNLDYIIEMCLTIVNYTLYTVIVLSFIDICGQHINHFKNIDKILINTKDGELLFEIYKIELEKKIKMIDEIKSKLLSNTKVDSEKLQSGSEQDPNNFFNVIDEFTYDLKNYLNKFLDDSDIFDLIMNFIYNWNDLLFLSQLSLEQLNVLNSLTSAIVILICTLNIISVLFPNFLVNFIHLENKFTKIMDIIKLRRKFNHFYLIIFFLVIISLTLGLIFINLLILIY
	cox1	ORF8	1131 bp/376 aa	32,084-33,214	LAGIDADG Endonuclease	-	-	-	MVYAMFSIGILGFLVWSHHMFSVGLDVDKLVFTELHQIISFLDFQELIKDSLVEWEKISLYAGNSLKSNPLVFIAFGKIYFKNKNKNLKLIGQSAGNFSISTQATARTKNIYTSYINLPQISEHVIKKNSNLTDLDFGYFLAGIIEGDGWFGFNQLHIIFSERDISLAYLIKKRIGYGNIYKIKDKKAVRYICKNKKGLSIILSLINGKFVSENKYEQLIKHNYHKNFNFDILPPSNSITLDNFWLAGFTQADGCFQISIVKSKTHKTGFSIRLEYSLKQNNVVPLKLLYSILKLGNLYQYNSGIWCYKTTGYKTAALLINYFDTFNVFGGKYVDFLKFRKVYIFITEGKHLEDKGIIKIKSIATKGSSETSTREV
	cox2-nad4	ORF9	1395 bp/464 aa	41,840-43,234	Unknown	95% A. cruentilemurum (ART83) | 91% A. brunneolocularis (GNHR-446) | 76% A. flavorubens	0.0 | 0.0 | 0.0	86% | 86% | 100%
	nad6 - nad2	ORF2	504 bp/167 aa	47,846-48,349	-	-	-	-	MNIKFLKNNLLEHCFRITNNFADPNFQAMLKLLPEDIKAKAVKQYELAEHTIRSHSNLDINQVNNLPEINKIVLKKSLIFVNDSLNCQIKQASKQTGSLNLEQTETIMRETINTMDPLIHFGSDILQMALANDVDFSRLSQISYTDGATLYHQFWTTYAIVGPMIGI
	nad3 - nad1	ORF8	483 bp/160 aa	55,557-56,039	Unknown	70% Termitomyces sp. T132 | 65% Phlebia radiata	7e-70 | 1e-67	99% | 99%	MYSREDLRYQTINNSLSFNTKPLEELKFLANLFLDESGKKRIPTNIADYLTPRSLAFWIMDDGQQVKKGGITLCTDSFKNEEINILREALKIKINLDTTIHNKKGKNEAIYERIYIKKEEFDKFKPELLEHMHESMLYKLNITENITIKQDSSDIESDGT
	nad3 - nad1	ORF4	891 bp/296 aa	59,237-60,127	Unknown	52%, 56%, 50% A. cruentilemurum (ECMCU086-10, ABRHS125-16, ART83)	9e-86 | 1e-73 | 1e-73	95% | 78% | 93%	MGPRNLKKTVTKIIEPPLGKVLEGPAIGNKTMVEGGGDPSTSTLFNKNKHSKLESQPTGVGDNDFIIQLEKRRTKIAMSPVQNTTDIDNWDSPPKMPGLMLSASVADRVQQLQTKNTKGKGKVIETSNDESNIDHPTDKSYIIHDNKKLISNHTGLSLNDIKEQLNKEIIEPVKSHKPLEGKSDPYDFKDGEMLKRLYNKVVGRDKEYNRMSASIIDKDLTEKGDREIENFILSLEVMKFYNKHFRDKLRIMCENSDHTDIELSDKMLGFKIIYLKKKMSFLVQPLKVINYWVNNI
	nad3 - nad1	ORF12	1455 bp/484 aa	60,588-62,042	DNA polymerase	88% A. cruentilemurum (GO-2010-25) | 65% A. brunneolocularis | 53% A. suballiacea | 60% A. sinensis	0.0 | 0.0 | 1e-162 | 6e-151	100% | 65% | 100% | 80%	MIKCSFGRYQNTNNFRYYIEFHDSFLKLPNSLETLSKSFNESPKFHKMDNTKMINYLISEYVRNRYDKDAMRAMEERIIDYCIHDCKCLSEVLYKFALDIHREFNINIHNYATLSSIALNIYLTNYLPTPIASPEKESEHKSCIPLISGQIYKDIKNAYHGGHTDVYEMYSNEEVHSYDYTSMYPTQMVKWEMPVGKVTKFVGNPLTIETFESLCKQHCFIKCSVYVDKTLNRPLYQTLVKINGSIRSVCATGTFINQWIYLPEICKYYELTNGKIRIIPESIQKGYLFESKNIFKDYINDMFKIKQSVDKSNPMYLISKLLMNSLYGRFGLKQESSTYSFLYPLEIEKLSMGPDINIKDVIEFDDLEKSLLITTKGADESFLKSSIPIAAAITARARM…
	nad3 - nad1	ORF11	630 bp/209 aa	62,169-62,798	DNA polymerase	92%, 87% and 87% A. cruentilemurum (ART83, ABRHS125-16, GO-2010-25) | 63% A. flavorubens	7e-130 | 1e-119 | 1e-118 | 4e-83	1	MKPLGVFKLPLSFAGSDLFHKQILELNTNLSEETITNDNRIKYKIIYKQISSLEVSLSVILQDDPSIILFMFTDKLITVPKLSDNEILVERRVNSKIKEIYLIDLINHQILLVKTLDVNQRGNKTFINPSIINPKDITSSLNKYITIDIEARNNMDILKDIGDFTNFTPIVIAGYIPLEGRAFYTELAPATENNFHYNMESFFSNIFKY
	nad3 - nad1	ORF9	492 bp/163 aa	62,419-62,910	-	-	-	-	MNVLFPLWLTSNVLTSNIWWFIKSIKYISLILEFTLLSTNISLSDNFGTVINLSVNINNIIDGSSCNITDNETSRLLICLYMILYFILLSLVIVSSDRFVFNSNICLWNKSDPAKDKGSLNTPRGFIYLILVSLSTLWSTICLSSVFKKSLLNDSSSLDGSYT
A. brunneolocularis (ART-2019-72: 4/6)
	nad1 - cox3	ORF16	453 bp/150 aa	43,085-43,537	Unknown	80% A. cruentilemurum (ABRHS125-16, ART28)	4e-70, 2e-68	0.97	MTQTQNKILSTQTKFLSEIVFPFLDNPSTLYFVAKMYTTKSLKKLIKILSNNTKYEQVVGISLRIKFDEGSFRSLSPYKKLRFIDLPKIGSLFKQLLISRSEHYRRMKLKVVSIVYTYHVYPSDYVLTDIEKTILEPEVIKPTSKNLYST
	cox3 - cob	ORF4	879 bp/292 aa	50,207-51,085	Unknown/DNA polymerase	57% Russula subnigricans | 53% A. suballiacea | 54% Rusula sp	7e-102 | 3e-85 | 6e-73	99% | 99% | 76%	MNRVNNNIYNLINIEPLNLLDKEYDINNKYTLFTYENNKFLDHKNLFAALFAGFKLEDEFKKVGKKIMIVSIVREDKTFYIHRNIIIDENTTIKNYLSKIEGHIQSFYESGIVSPNQISTFAYLEVKLWDIYPKTNVRGKQKTTNFKNHNFRRGFHTSNILNSDLNLIKPLKKVKNLKKLPIATIDIETIDLNQKQLPISISFSYYLNNQLYNIFELIDYNLLIKDNDKAVKKLWIDFMLKLEGTHLKKCIIFAHNLGNFDGYYIYKGMLELPNTNIKGVSCIIDHLHKTFR
	cob - nad5	ORF2	324 bp/107 aa	59,432-59,755	Unknown	-	-	-	MLFNTIIRVKSYQFLHIHSDLRMCSNLVFIDYLIRLQVLHGCRQSVFWKVRLTPLTDAIPVVNLYLTINEFYIFSFGAKTSRYDPHELGYRRATKTFTKWSKIWPWL
	atp6 - cox1	ORF10	654 bp/217 aa	6,420-7,073	Unknown	99% A. brunneolocularis (GNHR-430) | 79% A. cruentilemurum (ART83, ABRHS125-16) | 77% A. rubescens var. alba	2E-143 | 1e-106 | 3e-106	100%, 94%, 77.93%
	cox2-nad4	ORF6	1188 bp/395 aa	19,040-20,227	Unknown	98% A. brunneolocularis (GNHR-446) | 93% A. cruentilemurum (ECMCU086-10) | 91% A. rubescens var. alba | 78% A. flavorubens	0	1	MTQITNYKQQIITNIITKYKNIIIYLNINYILFILIDFLIDSQLSNYFFTKFSQILYIQKLFNIFTLINYASLVNYILNLENILNQNINILLTSYDIYFNIPNLTNIIIFLVINLIFYINFLVFLYIFIKINNNSLFNSKLIRIFITQINLIKIIYIIFIFIFNLFSLYYQLPLVKDYYLNLEANIIIAKQIFINFINFDLTNFNLDFKNINLIFLNRVDTFQKLMNSELDSNSKVNVSDINVSNSIESVSKVNINNSVVNSDYDNVVLVTEEIKFNNFKDLSIEDKRSYIINQYENKGMKPTFYTINWLSDKVLSNTDGKQNNVDIFINNYLNQILNLERDTQLKSFSFHREKPFLRHLVYKTPLEYPHVIPTNKNISEFEESELKDALIKNDD
	nad6 - nad2	ORF13	519 bp/172 aa	24,765-25,283	Unknown	96% A. brunneolocularis (GNHR-430, GNHR-434)	3E-121, 1e-120	1	MTPMTPIIILKKSNFLELLYKASLIHSDPRFQEMLKLCPEFLRVKWAQQNEIIEASIDFTVKADIHTVNKLAVNQKLSIQNTLADAREQMTGTVQHVSDLSGKLNPDQAEHVVSETLNSVGPIVRMTGDLLQGAVEQLHTMNQLVQYNVIDGASMYNHYMALYTAVGPIIGS
	nad3 - nad1	ORF19	1149 bp/382 aa	36,388-37,536	DNA polymerase	94% A. cruentilemurum (GO-2010-25) | 90% A. rubescens var. alba | 88% A. flavorubens | 60% A. suballiacea	0.0 | 0.0 | 2e-180 | 2e-158	99%, 83%, 79%, 99%	MYSNEEVHSYDYTSMYPTQMVKWEIPVGKVTKFVGNPLTTETFESLCNQHCFIKCSVYVDKSLNRPLYQTLAKINGSIRSVCATGTFLNQWVYLPEICKYYDLTNGKIRIIPESIQKGYLFESKNIFKDYINDMFKIKQSVDKSNPMYLISKLLMNSLYSRFGLKQETSVYSYLYPLDIEKLSMKSDINIKEIIEFYDLEKSLLITTKDADESFLKSSIPIAAAITARARMELSEVLIDENLDIWYIDTDSFKCKQKIIELEKYKYLDHNELGALKYEGTFKESIFLLPKVYGGIYKESGAELVKVKGFKDKVEFDQLKELLFKNQSLKFTHDKWYRDIMKSEIKIMRSSYELSLNDNKRLLDLKTFKTKPYHCDNYDPEKD
	nad3 - nad1	ORF18	342 bp/113 aa	37,867-38,208	DNA polymerase	91%, 86%, 87%, 88% A. cruentilemurum (ECMCU086-10, ART28, GO-2010-25, ABRHS125-16) | 77% A. flavorubens	5e-58, 4e-56, 2e-53, 3e-52 | 1e-46,	92%, 91%, 92%, 91%, 91%	MESFFANIFKYKYLKYRVYAHNLSGYDIIFIYKSLLKLCEKQDIKVEPLYRDDKIIMIKCRFGRYLNTNIFRYYIEFHDSYLKIPNSLEILSKSFNEDPKFHKRITHRWLTIY
	nad3 - nad1	ORF15	309 bp/102 aa	38,607-38,915	-	-	-	-	MGHLVILQIMKLIDYWFVYIWFYILLSSVILSSDKFVFNYNICLWNKSDPAKDKGSLNTPRGFIYLYLILVSLSVLWSTICLSSVFKKSLLNESSSLDGSYT
	nad3 - nad1	ORF17	549 bp/182 aa	38,723-39,271	Unknown	90%, 91%, 87%, 87% A. cruentilemurum (GNHR-449, ART83, ART28, ECMCU086-10) | 74% A. flavorubens	5e-110, 7e-107, 1e-98, 1e-94 | 2e-43	100%, 100%, 100%, 98% | 58%	MKTQKTNNFFKQFVYNIAGAPSTLKNIAKYDIVKAFKGLISILKKQNIIDTQIIGIILRVKFKDGSTRSISTYRKGTINDNLKFSTLFKHLILLRSEDYNSEEYRVTEIIFSYHIYSLDYVYDPSNDELSFNKDFLKTEDKHIVDHKTDKETNIKYKYMKPLGVFKLPLSFAGSDLFHKQIL
A. brunneolocularis (all remaind samples: 4/3)
	nad1 - cox3	ORF17	651 bp/216 aa	35,469-36,119	-	-	-	-	MYLINSLTNQILIINNKVLGKKGVITTTHPDTKLESNDLLKFITLDIKALSNQDLLKDLGHSTNFNPIIISKYEMLNGYIDTDRLVNTENLIIESCFNLSSDKKREQLRVKYVVMYNFLKQLLLPKYHKYTIYSHNIGQYEMEIITTIISMLDKTNQVKIEPVIKDGEFISMKIKFGYRKDYNKYRYYIRLHNSNNILPLKLIDLVSTFLIYNHRH
	nad1 - cox3	ORF18	381 bp/126 aa	39,401-39,781	-	-	-	-	MIVEFLLFFKTSFFIMEEPLTTYEIPISIVIWFVSSYKVLFVLLISWELRDKFLIFYCVVLIWEEVIVLGTVACSFTGVLLFLLIIGNSIAPLLIGSNRPLSIPSRINASYILCGWLSLYESLILA
	cob - nad5	ORF2	324 bp/107 aa	51,420-51,743	Unknown	-	-	-	MLFNTIIRVKSYQFLHIHSDLRMCSNLVFIDYLIRLQVLHGCRQSVFWKVRLTPLTDAIPVVNLYLTINEFYIFSFGAKTSRYDPHELGYRRATKTFTKWSKIWPWL
	atp6 - cox1	ORF3	654 bp/217 aa	2,623-3,276	Unknown	99% A. brunneolocularis (GNHR-430) | 79% A. cruentilemurum (ART83, ABRHS125-16) | 77% A. rubescens var. alba	2E-143 | 1e-106 | 3e-106	100%, 94%, 77.93%	MNLDYIIEMCFTVANYTIYTIIVLSIIGVCGQHINHFQNIDKILNNTKDGELIIEIYKNELETKMKIIDEIMSQILGNTKVYKDPNIFFNVIVEFTDDLRYYLNKFLDDSDIFDLIMNFIYNWNDLLFLSQLSIEELNALSSLTSAIVILMCTLNIISVLFPNFLIKFIQLENKFTKLMDIIKLRRNLNLFYLIIFFLIIISLTLGLIFINLLILIY
	cox2-nad4	ORF15	1188 bp/ 395 aa	15,270-16,457	Unknown	98% A. brunneolocularis (GNHR-446) | 93% A. cruentilemurum (ECMCU086-10) | 91% A. rubescens var. alba | 78% A. flavorubens	0	1	MTQITNYKQQIITNIITKYKNIIIYLNINYILFILIDFLIDSQLSNYYFTKFSQILYIQKLFNIFTLINYASLVNYILNLEYILNQNINILLTSYDIYFNIPNLTNIIIFLVINLTFYINFLVFLYIFIKINNNSLFNSKLIRIFITQINLIKIIYVIFIFIFNLFSLYYQLPLVKDYYLNLEANIIIAKQIFINFINFDLTNFNLDFKNINLIFLNRVDTFQKLMNSELDSNSKVNVSDINVSNSIESVSKVNINNSVVNSDYDNVVLVTEEIKFNNFKDLSIEDKRSYIINQYENKGMKPTFYTINWLSDKVLSNTDGKQNNVDIFINNYLNQILNLERDTQLKSFSFHREKPFLRHLVYKTPLEYPHVIPTNKNISEFEESELKDALIKNDD
	nad6 - nad2	ORF6	519 bp/172 aa	21,007-21,525	Unknown	-	-	-	MTPMTPIIILKKSNFLELLYKASLIQSDPRFQEMLKLCPEFLRVKWAQQNEIIEASIDFTIKADIHTVNKLAINQKLSIQNTLADAREQMTGTVQHVSDLSGKLNPDQAEHVVSETLNSVGPIVRMTGDMLQGTVEQLHTMNQLAQYNLIDGASMYNHYMALYTAVGPIIGS
	nad3 - nad1	ORF11	357 bp/118 aa	28,271-28,627	Unknown	79%, 87% A. cruentilemurum (GNHR-449, GO-2010-25) | 67% Termitomyces sp. T132	5e-51, 7e-43 | 1e-32	100%, 80% | 90%	MNKTLKDTLVGVLLGDASIRRSGLNKNKASITFEQSSKKLEYKTYLQNLNFTKEGGLELTQDELRMYSREDLRYQTINKNNSLSFNTKPLEELKLIADLFLDESGKTETEYLLILQNI
A. cruentilemurum (GNHR449: 9/6)	PX718926
	nad1 - cox3	ORF12	561 bp/186	61,770-61,330	Unknown	90.27%, 90.86%, 86.49%, 85.22%. cruentilemurum (ART28, ECMCU086-10, ABRHS125-16, GO-2010-25)	5E-110, 9e-105, 7e-103, 2e-60	99%, 100%, 99%, 62%	MNMKAVSIVYIYQVYPIDYVLTNIENTILEPEVVKSTSKESLQHLTDDNTNIKYMNLLKIFKLPLTFIGSIQFLLELKLLNNNIFDQIVLEDNNIKYRILVNTISSKEIEVNLVLQEDPSMILYKVTDKIVDFPKLDIGDSLIERKVSIHRNTTYLINTLTGQILIINKKVLGKIGVIPATKQDKN
	cob	ORF16	366 bp/121 aa	3,489-3,854	-	-	-	-	MDEEKILKIVDSQTILLFEFLKIKISIETNLCQSLILYKTKIKLENIQRKQQKYKNKNTRSLKFKQKTLFIKIKIKQTNEKNLNIFIFFCLFILSIWEGSKGKVSPNLIPIEIFIKKSFKL
	cob - nad5	ORF2	324 bp/107 aa	7,789-8,112	Unknown	-	-	-	MLFNTIIRVKSYQFLHIHSDLRMCSNLVFIDYLIRLQVLHGCRQSVFWKVRLTPLTDAIPVVNLYLTINEFYIFSFGAKTSRYDPHELGYRRATKTFTKWSKIWPLW
	nad5	ORF15	345 bp/114 aa	20,871-21,215	-	-	-	-	MAIIIYPNWEIVLKAIILFKSFCNKPQVAAKKAVVVPINVIINNVVLLYSKIGELLNNKYIPAVTSVAACNNALTGVGASILPGNQEWRGILALLAKAPPNNSKDIIVIAVSLI
	atp6 - cox1	ORF6	672 bp/223 aa	23,813-24,484	Unknown	95% A. cruentilemurum (ART83) | 88% A. rubescens var. alba | 76% A. brunneolocularis (GNHR-430) | 55% A. flavorubens	1e-143 | 3e-123 | 5e-93 | 3e-66	100% | 94% | 94% | 97%	MNLDYIIEMCLTIVNYTIYTVIVLSFIDIWGQHINHFQNIDKILNNTKDRELIIEIFKIELERKMKMIDEIHSKFIQIDSEKLQSGSEQDPNNFFNVINEFIYDLKNYLNKFLDDSDIFDLIKNFIYNWNDLLFLSQLSLEQLNALSSFTSAIVILICTLNIISVLFPNFLVNFIHLENKFTKIMDIIKLRRDFNHFYLIIFFLVIISLTLGLIFINLLILIY
	cox2-nad4	ORF8	1188 bp/395 aa	35,393-36,580	Unknown	98% A. cruentilemurum (ABRHS125-16) | 95% A. rubescens var. alba | 92% A. brunneolocularis (GNHR-446) | 78% A. flavorubens	0	1	MTKITNYKQQIITQIITKSKNIIIYLNINYILFILIDYLIDSQLSNYYFIKFSQILYIQKLINIITIINYDSLVNYISNLENILNQNINIFLTSYDIYLNIPNLTNIIIFVVINLTFYINFFVFLYIFIKINNNSLFNSKLIRIFITQINLIKIIYIIFIFIFNLFSLYYQLPLVKDYYLNLEANIIIAKQIFINFVNFDLTNFYLDFKNINFIFFNRVDTFQKLMNSELDSNSKVNVSDFNVSNSIESVSKVNFSNSVVVSDYDNVVLVTEEIKFKNFKELSIEDKRTYIINQYENKGMKPTFYTINWLSDKVLSNTDGNKNNVDIFINNYLNQILNLERDTQLKSFSFHREKPFLRHLVYKTPLEYPHVIPANKNISEFEESELKDALIKNDD
	nad6 - nad2	ORF14	393 bp/130 aa	41,211-41,603	-	-	-	-	MIGPTTSETFTHFWFKLSPSIKLIWFNLLKSIEFFTAPCTILFPNSIKESIEFKASLIFVSVSSRLFFILRPEVCWIVSFNLSFTVLKLFLIIILFFSEKWLKGIMSISLFCRIVESTNSFCLLLCALNS
	nad6 - nad2	ORF4	507 bp/168 aa	41,107-41,613	Unknown	67%, 60%, 56% A. cruentilemurum (ABRHS125-16, GO-2010-25, ART83)	2e-72 | 2e-62 | 5e-59	1	MKPVVILKNHLLEHSYRIRIMHDDPNYIKIMNSVSYELRAQSNKQKELVDSTIRQNREIDMIPFSHFSEKNKIIIKNSLSTVNDKLNETIQQTSGLSIKNNLEETETKMREALNSMDSLMLLGNNIVQGAVKNSIDFNKLNHINLIDGDSLNQKCVKVSEVVGPIIGF
	nad3 - nad1	ORF2	363 bp/120 aa	48,507-48,869	LAGIDADG Endonuclease	79% A. brunneolocularis (GNHR-430) | 84% A. cruentilemurum (GO-2010-25) | 63% Termitomyces sp. T132 | 50% Ganoderma sichuanense	5e-51 | 5e-43 | 6e-33 | 5e-20	100% | 82% | 93% | 85%	MNKTLTLKNMLVGVLLGDASIRRSGLNKVSITFEQSSKKLEYIIYLQNLIFILILNLTKEGRLELTQDELKMYSREDLRYQTINNSLSFNTKPLEELKLLADLFLDESGKKNYLLILQII
	nad3 - nad1	ORF3	831 bp/276 aa	52,311-53,141	DNA polymerase	90%, 91%, A. cruentilemurum (ART83, ART28) | 90.66% A. brunneolocularis | 74% A. flavorubens	2e-165, 2e-165 | 2e-101 | 2e-88	98%, 98% | 65% | 72%	MKTQKTNNFFKQFVYNIAGAPSTLKNIAKYDIVKAFKGLISNLKKQNIIDTQFIGIILRVKFKDGSIRSISTYRKGTINDKLKFSTLFKHLLILRSEDYDGEEHRVREIIFSYHIYPLDYVYDPSKDELSFNKYFLKSEDKYIVDHKTDKETNIKYMKPLGVFKLPLSFAGSDLFHKQILELNTNLSEETITDDNRIKYKIIYNQINSLEVSISIILQDEPSIRLFVFVDKLITVPKLTETEILVERRVNSRIKEVYLIDWINPQILLVKKQNLSC
	nad3 - nad1	ORF4	660 bp/219 aa	54,342-55,001	Unknown	63% Russula subnigricans | 64% Lactarius zonarius	3e-91 | 3e-91	100% | 99%	MDFMLKLHTTHLKKCVIFAHNLGNFDGYFIYKGLLELPDVNINDVSCIIDNLHKFINIERATGIFKYLYKDNLRIFNVSLNDLCQVFKVEGKLQPYNPLFNNINLFKDKKLLDEFIRYSKQDTISLLKALIKAQDIYIKDHQVDIGSIVSASILSFKIFRQNFLKNELPILDNKLDKVIRLSYLGGSTYYFFKYGENLKHYDVNSLYPLAMCNPMPIIF
	nad3 - nad1	ORF11	801 bp/266 aa	55,304-56,104	DNA polymerase	60% A. suballiacea | 61% Lactarius subindigo | 59% Lactarius zonarius	7e-93 | 4e-87 | 1e-81	99% | 98% | 83%	MHLNLLYGYFGRRKTLLETKNVYKKDLQNYYGKYTIYSELNINKDISTLLISSNLDYDLFNEINNEFNQPFKCNYRKINSHVGIASAVISYARIEMMKYKIYCLENNIKIYYTDTDSIFINKELPKHLVGDDLGLMKDELSGGYIKEAYFLGIKKYGYIDNNNNIHSIFSGVERDSLTWCEIITIANGGVVVKNNLLRFYKNFKKLTINIKTDNSTTIQFKPLKKCLNNFYIPIQILNNILIKFQYYLKLIKNKILKILLKYNKVI
	nad3 - nad1	ORF5	1122 bp/373 aa	56,328-57,449	-	-	-	-	MFNYIKIIFNKFTLINISKYLAIKFENLQILFNKINNDKLTYSQLTKLIWGLKKGLLYSFLQKILNIILILLILDLITKIFNIDNNYYLLYLSFINSYFNFITDILNNQYKLLVHELKNLYLMLDEFKIYHDYKTFNEKDLNEPIKSETSEIDTLNVINEFSNFKDIDKDNNQSYWDNPYIKWGFILTFIIISGGLIYYYRDDISDLFKDKTNNIETFKVEDSAKCNTPTPKLDHFKDPAYEDYLKQKFQSDFKYYFPLPEELSPSTTISDHSTSSYSSNVISPSTATHVSTPNITSQLTAPITPTIKPISPITPISPISITTTSSQTITPPSSATITPTSNKPNVDTIVKRGLGINFKLFTFILKYFFG
	nad3 - nad1	ORF6	324 bp/107 aa	57,843-58,166	Unknown	80%, 78%, 83% A. cruentilemurum (ECMCU086-10, ART83, ABRHS125-16) | 55% A. flavorubens	1e-48, 8e-47, 2e-44 | 3e-24	95%, 95%, 86% | 90%	MVSEAKGGGDPSTSTFFNKNRHSKLESQPTGVGDSDFVSQLEKRRAKIAMSPVQNTTDIDNWDSPPKIPGLILSTSVADRVHQLKAQDTKGKGRAASLEPYNDESNT
	nad3 - nad1	ORF10	333 bp/110 aa	58,477-58,809	-	-	-	-	MEQLNSSEDMKWNYYNRCKDLNINEIIMAPKTLGYDIQYSQHTDIFKIVNNTKDTIYDTNDYKEFKKVLGVLQNIKLETTEEKTDILLLNKLLKILKQSEINVYLLTSRK
A. cruentilemurum (REAA-2013-66: 11/-)	PX718928
	nad1 - cox3	ORF9	351 bp/116 aa	58,640-58,990	Unknown	86%, 89%, 88%, 85% A. cruentilemurum (ART28, ABRHS125-16, ECMCU086-10, GNHR-449)	4e-60 | 4e-60 | 8e-56 | 5e-53	0.99	MNLLKIFKLPLSFTRSIQFLLKLKILNNNISDQIVLEDENIKYRILVNTISSKEVEVSLILQEDPSTILYKITDKIVDFPKLDVGDSLIERKVSTHRNTTYLINSLTNQILVINKF
	nad1 - cox3	ORF3	474 bp/157 aa	64,176-64,649	Unknown	84% A. cruentilemurum (ABRHS125-16)	2e-58	0.8	MYDELIIDGINRGILDPINNEGIKLQVINRNETTNLNEESDLPFTNTSSHINTTPNISNFSRSSQDINNRNNTLESEDKNHLTIEMGISYVIRGRTSIKNSLLKNSNNSPIVEEINKKRLSSDNFKTSFFLRYRFGCWLVLILSLKIIYIYMRLNYN
	cob - nad5	ORF5	324 bp/107 aa	7,718-8,041	Unknown	-	-	-	MLFNTIIRVKSYQFLHIHSDLRMCSNLVFIDYLIRLQVLHGCRQSVFWKVRLTPLTDAIPVVNLYLTINEFYIFSFGAKTSRYDPHELGYRRATKTFTKWSKILPLW
	nad5	ORF14	345 bp/114 aa	20,542-20,886	-	-	-	-	MAIIIYPNWEIVLKAIILFKSFCNKPQVAAKKAVVVPINVIINNVVLLYSNIGELLNNKYIPAVTSVAACNNALTGVGASILPGNQEWRGILALLAKAPPNNSKDIIVIAVSLI
	atp6 - cox1	ORF8	681 bp/226 aa	23,489-24,178	Unknown	95%, 76% A. cruentilemurum (ART83, GO-2010-25) | 91.55% A. rubescens var. alba | 77.27% A. brunneolocularis (GNHR-430) | 55% A. flavorubens	2e-148, 2e-93 | 1e-128 | 3e-95 | 6e-65	100%, 88% | 94% | 88% | 97%	MNLDYIIEMCLTIVNYTIYTVIVLSFIDIWGQHINHFQIIDKILNNTKDRELIIEIFKIELERKIKMIDEIQSKLLSNTNVDSEKLQSGSEQDPNNFFNVINEFIYDLKNYLNKFLDDSDIFDLIKNFIYNWNDLLFLSQLSLEQLNALSSLTSAIVILICTLNIISVLFPNFLVNFIHLENKFTKIMDIIKLRRDFNHFYLIIFFLVIISLTLGLIFINLLILIY
	cox2-nad4	ORF3	1188 bp/395 aa	34,972-36,159	Unknown	98% A. cruentilemurum (ABRHS125-16) | 95% A. rubescens var. alba | 92% A. brunneolocularis (GNHR-446) | 78% A. flavorubens	0	1
	nad6 - nad2	ORF13	507 bp/168 aa	41,107-41,613	Unknown	77%, 67%, 58%, 60% A. cruentilemurum (ABRHS125-16, ART83, ART83, GNHR-449)	1e-87, 2e-77, 3e-66, 2e-62	1	MTPIVFLKNHLLEHSYRVRNMYEDPRYKLVFNLLPDDLKAKSIKLKEFADFSIHRNREINMNNFKNLSENYKIILKNKLNIINDKLNEDIKRTSDLSTNNNLEQTEKIMRETLNSMEPLMQMGENIVQGAVKNSIDFNKLSQINLLDGDSFQENCNTVSTVVGPFIGF
	nad3 - nad1	ORF2	318 bp/105 a	48,228-48,545	LAGIDADG Endonuclease	84% A. cruentilemurum (GNHR-449) | 87% A. brunneolocularis (GNHR-430) | 65% Termitomyces sp. T132 | 57.29% Tricholoma terreum | 90.57% A. rubescens var. alba	4e-43 | 6e-43 | 4e-27 | 2e-20 | 2e-19	91% | 91% | 91% | 91% | 50%	MNKTLKDMLVGVLLGDASIRRSGLNKASITFEQSSKILKLEYITITYLQNLNLNLTKEGGLELTQDELRMYSREDLRYQTINNSLSFNTKPLEELKRRFIFRWIR
	nad3 - nad1	ORF4	333 bp/110 aa	51,976-52,308	Unknown	87% A. cruentilemurum (ECMCU086-10), 87.96% (ART83), 87.96% (ABRHS125-16), 72% (GNHR-448) | 73% A. flavorubens	5E-58, 3e-57, 2e-47, 4e-28 | 3e-44	98%, 98%, 98%, 100% | 100%	MGTLTTFITKNIITKKKRIGFIDLIVIIHNNIRSSMIYKIIIFIYTLIFLLGVLVSFLTIYINGFDKSISTNIIIKNILALLSVFSYLRKGGDDETPEPFLPAAFPAIYK
	nad3 - nad1	ORF10	2,883 bp/960 aa	52,567-55,449	DNA polymerase	91% A. cruentilemurum | 88% A. rubescens var. alba	0	100% | 50%	MKQTNNFFKQFVYNIAGAPSTLKNIGKYEIVKALKGLIKNLKSQNIIDTQIIGIILRVKFKDGSIRSISTYRKGTINDKLKFSTLFKHLLILRSEDYDGEEHRVIEIIFSYHIYSLDYVYDPSKDELSFNKDFLKSEDKHIVDHKTDKETNIKYMKPLGVFKLPLSFAGSDLFHKQILELNTNLSEETITDDNRIKYKIIYNQISSLEVSISVTLQDDPAITLFMFIDKLITVPKLTETEILVERRVNSRIKEVYLIDLINPQILLVKTSDVNQRGSKTFIKPRVVNLKNNILDIKKYITIDIEARNNMDILKNIGDFTNFTPIVISGYVPLEGRTFSTKLSPTSENNFHYNMESFFSNIFKYNYHKYRVYAHNLSGFDIIFIYKSLLKLGEKHDIKIE…
	nad3 - nad1	ORF8	576 bp/ 191 aa	54,524-55,099	-	-	-	-	MLFLASISIVIYFFISKILFFRFTTRGLMNVLEPLWLTSEVLTSNICGFIKSIKYTSLILEFTLLSTNISVSVNFGTVINLSININNVIAGSSCNVTDIETSRLLIWLYMILYFILLSSVIVSSDKFVFNSNICLWNKSDPAKDKGSLNTPRGFIYLILVSLSVLWSTICLSSLFKKSLLNESSSLDGSYT
A. cruentilemurum (GO-2010-25: 11/-)	PX718927
	nad1 - cox3	ORF12	351 bp/116 aa	459-809	Unknown	86%, 89%, 88%, 85% A. cruentilemurum (ART28, ABRHS125-16, ECMCU086-10, GNHR-449)	4e-60 | 4e-60 | 8e-56 | 5e-53	0.99	MNLLKIFKLPLSFTRSIQFLLKLKILNNNISDQIVLEDENIKYRILVNTISSKEVEVSLILQEDPSTILYKITDKIVDFPKLDVGDSLIERKVSTHRNTTYLINSLTNQILVINKF
	nad1 - cox3	ORF8	474 bp/157 aa	64,176-64,649	Unknown	84% A. cruentilemurum (ABRHS125-16)	2e-58	0.8	MYDELIIDGINRGILDPINNEGIKLQVINRNETTNLNEESDLPFTNTSSHINTTPNISNFSRSSQDINNRNNTLESEDKNHLTIEMGISYVIRGRTSIKNSLLKNSNNSPIVEEINKKRLSSDNFKTSFFLRYRFGCWLVLILSLKIIYIYMRLNYN
	cob - nad5	ORF9	324 bp/107 aa	19,068-19,391	Unknown	-	-	-	MLFNTIIRVKSYQFLHIHSDLRMCSNLVFIDYLIRLQVLHGCRQSVFWKVRLTPLTDAIPVVNLYLTINEFYIFSFGAKTSRYDPHELGYRRATKTFTKWSKILPLW
	nad5	ORF11	345 bp/114 aa	31,899-31,243	-	-	-	-	MAIIIYPNWEIVLKAIILFKSFCNKPQVAAKKAVVVPINVIINNVVLLYSNIGELLNNKYIPAVTSVAACNNALTGVGASILPGNQEWRGILALLAKAPPNNSKDIIVIAVSLI
	atp6 - cox1	ORF5	681 bp/226 aa	34,855-35,535	Unknown	97% A. cruentilemurum (ART83) | 91% A. rubescens var. alba | 76% A. brunneolocularis (GNHR-430) | 55% A. flavorubens	2e-148 | 1e-128 | 2e-93 | 6e-65	100% | 94% | 88% | 97%	MNLDYIIEMCLTIVNYTIYTVIVLSFIDIWGQHINHFQIIDKILNNTKDRELIIEIFKIELERKIKMIDEIQSKLLSNTNVDSEKLQSGSEQDPNNFFNVINEFIYDLKNYLNKFLDDSDIFDLIKNFIYNWNDLLFLSQLSLEQLNALSSLTSAIVILICTLNIISVLFPNFLVNFIHLENKFTKIMDIIKLRRDFNHFYLIIFFLVIISLTLGLIFINLLILIY
	cox2-nad4	ORF10	1188 bp/395 aa	46,337-47,524	Unknown	98% A. cruentilemurum (ABRHS125-16) | 95% A. rubescens var. alba | 92% A. brunneolocularis (GNHR-446) | 78% A. flavorubens	0	1	MTQITNYKQQIITQIITKSKNIIIYLNINYILFILIDYLIDSQLSNYYFTKFSQILYIQKLINIITIINYDSLVNYISNLENILNQNINIFLTSYDIYLNIPNLINIIIFVVINLTFYINFFVFLYIFIKINNNSLFNSKLIRIFITQINLIKIIYIIFIFIFNLFSLYYQLPLVKDYYLNLEANIIIAKQIFINFVNFDLTNFYLDFKNINFIFLNRVDTFQKLMNYELDSNSKVNVSDFNVSNSIESVSKVNFSNSVIVSDYDNVVLVTEEIKFKNFKDLSIEDKRTYIINQYENKGMKPTFYTINWLSDKVLSNTDGNKNNVDIFINNYLNQILNLERDTQLKSFSFHREKPFLRHLVYKTPLEYPHVIPANKNISEFEESELKDALIKNDD
	nad6 - nad2	ORF6	507 bp/168 aa	52,108-52,614	Unknown	77%, 67%, 58%, 60% A. cruentilemurum (ABRHS125-16, ART83, ART83, GNHR-449)	1e-87, 2e-77, 3e-66, 2e-62	1	MTPIVFLKNHLLEHSYRVRNMYEDPRYKLVFNLLPDDLKAKSIKLKEFADFSIHRNREINMNNFKNLSENYKIILKNKLNIINDKLNEDIKRTSDLSTNNNLEQTEKIMRETLNSMEPLMQMGENIVQGAVKNSIDFNKLSQINLLDGDSFQENCNTVSTVVGPFIGF
	nad3 - nad1	ORF2	318 bp/105 a	48,228-48,545	LAGIDADG Endonuclease	84% A. cruentilemurum (GNHR-449) | 87% A. brunneolocularis (GNHR-430) | 65% Termitomyces sp. T132 | 57.29% Tricholoma terreum | 90.57% A. rubescens var. alba	4e-43 | 6e-43 | 4e-27 | 2e-20 | 2e-19	91% | 91% | 91% | 91% | 50%	MNKTLKDMLVGVLLGDASIRRSGLNKASITFEQSSKILKLEYITITYLQNLNLNLTKEGGLELTQDELRMYSREDLRYQTINNSLSFNTKPLEELKRRFIFRWIR
	nad3 - nad1	ORF12	333 bp/110 aa	63,341-63,673	Unknown	87% A. cruentilemurum (ECMCU086-10), 87.96% (ART83), 87.96% (ABRHS125-16), 72% (GNHR-448) | 73% A. flavorubens	5E-58, 3e-57, 2e-47, 4e-28 | 3e-44	98%, 98%, 98%, 100% | 100%	MGTLTTFITKNIITKKKRIGFIDLIVIIHNNIRSSMIYKIIIFIYTLIFLLGVLVSFLTIYINGFDKSISTNIIIKNILALLSVFSYLRKGGDDETPEPFLPAAFPAIYK
	nad3 - nad1	ORF13	2,883 bp/960 aa	63,932-66,814	DNA polymerase	91% A. cruentilemurum | 88% A. rubescens var. alba	0	100% | 50%	MKQTNNFFKQFVYNIAGAPSTLKNIGKYEIVKALKGLIKNLKSQNIIDTQIIGIILRVKFKDGSIRSISTYRKGTINDKLKFSTLFKHLLILRSEDYDGEEHRVIEIIFSYHIYSLDYVYDPSKDELSFNKDFLKSEDKHIVDHKTDKETNIKYMKPLGVFKLPLSFAGSDLFHKQILELNTNLSEETITDDNRIKYKIIYNQISSLEVSISVTLQDDPAITLFMFIDKLITVPKLTETEILVERRVNSRIKEVYLIDLINPQILLVKTSDVNQRGSKTFIKPRVVNLKNNILDIKKYITIDIEARNNMDILKNIGDFTNFTPIVISGYVPLEGRTFSTKLSPTSENNFHYNMESFFSNIFKYNYHKYRVYAHNLSGFDIIFIYKSLLKLGEKHDIKIE…
	nad3 - nad1	ORF4	576 bp/ 191 aa	65,889-66,464	-	-	-	-	MLFLASISIVIYFFISKILFFRFTTRGLMNVLEPLWLTSEVLTSNICGFIKSIKYTSLILEFTLLSTNISVSVNFGTVINLSININNVIAGSSCNVTDIETSRLLIWLYMILYFILLSSVIVSSDKFVFNSNICLWNKSDPAKDKGSLNTPRGFIYLILVSLSVLWSTICLSSLFKKSLLNESSSLDGSYT
A. cruentilemurum (ART-2019-83: 6/5)	PX927102
	cob	ORF16	366 bp/121 aa	3,353-3,721	-	-	-	-	MKLENIQIKEKKYKNKNTRSFKFKKKTLFIKITIVHPKENILNILICFFWFILSIWEGNRGKVSPNFIPREIFLTKFFNLSSRESQGLIPFSFVVKLESKAIVNKVFSNNPIIGTINMNQEK
	cob - nad5	ORF9	324 bp/107 aa	7,553-7,876	Unknown	-	-	-	MLFNTIIRVKSYQFLHIHSDLRMCSNLVFIDYLIRLQVLHGCRQSVFWKVRLTPLTDAIPVVNLYLTINEFYIFSFGAKTSRYDPHELGYRRATKTFTKWSKIWPLW
	nad5	ORF17	345 bp/114 aa	20,431-20,775	-	-	-	-	MAIIIYPNWEIVLKAIILFKSFCNKPQVAAKKAVVVPINVIINNVVLLYSNIGELLNNKYIPAVTSVAACNNALTGVGASILPGNQEWRGILALLAKAPPNNSKDIIVIAVSLI
	atp6 - cox1	ORF12	681 bp/226 aa	23,364-24,044	Unknown	97% A. cruentilemurum (ART83) | 91% A. rubescens var. alba | 76% A. brunneolocularis (GNHR-430) | 55% A. flavorubens	2e-148 | 1e-128 | 2e-93 | 6e-65	100% | 94% | 88% | 97%	MNLDYIIEMCLTIVNYTIYTVIVLSFIDIWGQHINHFQNIDKILNNTKDRELIIEIFKIELERKMKIIDEIQSKLLSNTKVDSEKLQSGSEQDPNNFFNVINEFIYDLKNYLNKFLDDSDIFDLIKNFIYNWNDLLFLSQLSLEQLNALNSLTSAIVILICTLNIISVLFPNFLVNFIHLENKFTKIMDIIKLRRDFNHFYLIIFFLVIISLTLGLIFINLLILIY
	cox2-nad4	ORF1	1188 bp/395 aa	34,735-35,922	Unknown	98% A. cruentilemurum (ABRHS125-16) | 95% A. rubescens var. alba | 92% A. brunneolocularis (GNHR-446) | 78% A. flavorubens	0	1	MTQITNYKQQIITQIITKSKNIIIYLNINYILFILIDYLIDSQLSNYYFTKFSQILYIQKLINIITIINYDSLVNYISNLENILNQNINIFLTSYDIYLNIPNLTNIIIFVVINLTFYINFFVFLYIFIKINNNSLFNSKLIRIFITQINLIKIIYIIFIFIFNLFSLYYQLPLVKDYYLNLEANIIIAKQIFINFVNFDLTNFYLDFKNINFIFLNRVDTFHKLMNSELDSNSKVNVSDFNVSNSIESVSKVNFSNSVIVSDYDNVVLVTEEIKFKNFKDLNIEDKRTYIINQYENKGMKPTFYTINWLSDKVLSNTDGNKNNVDIFINNYLNQILNLERDTQLKSFSFHREKPFLRHLVYKTPLEYPHVIPANKNISEFEESELKDALIKNDD
	nad6 - nad2	ORF6	507 bp/168 aa	52,108-52,614	Unknown	77%, 67%, 58%, 60% A. cruentilemurum (ABRHS125-16, ART83, ART83, GNHR-449)	1e-87, 2e-77, 3e-66, 2e-62	1
	nad3 - nad1	ORF7	1524 bp/507 aa	51,423-52,946	Unknown	55% A. cruentilemurum (ABRHS125-16) | 50% A. rubescens var. alba	2e-73 | 1e-100	55% | 58%	MKGKLKEGLSVIMEPKGSNQQQTNISNQQIAPTSLKVEEIKSENNNVTTNSKPEIVIPQPSPKKEQLQIESGNNTLDPFDDDEKIKTVNVSLVTLDGDGNPITIDTSHAQVKRMSTYKLNEKREIIGEESIDVPIQNNSLLSALMGPRKLKKTVTKVYETETGKVLDGPAIGNKTMVEGGGDPSSSTLFNKNKHSKLESQPTGVGDSDFMSQLEKRRAKIAMSPVKNTTDIDNWDSPPKMPGLMLSASVSDRVQQLKNQDTKGKSRQVETSNDDSDNVNPTPKSQIIRDNKEISTEVKITQDLNKIVENTTGGSEINTTKYKNVQLSTKFEAWTKIQHQKACAEMEKYPDQDILMLALSGINKNILSHSIEEKKKFLFGLELIVELNKSEDMKWRYYNR…
	nad3 - nad1	ORF6	1134 bp/377 aa	53,079-54,212	Unknown	92%, 94%, 51.32% A. cruentilemurum (ABRHS125-16, ECMCU086-10, GNHR-448)	0.0, 5e-131, 1e-71	100%, 54%, 79%	MIRIISKKILQAMGTLTMFITKNIINKKKRLGFIDLIMLIHTSIRSSMIYKIIIFIYTLIFLLGVIVSFLTIYINGFDKSVSTNIIIKNILALFSVFSYLRKGGDDETPEPFIPASFPALIELMQNNDSPDEETPWYKKWKLIIPVIVILILGFGVIGDYDSINTYPDSSGFSRIFKILGSILGLMWSDIKAVFKLQFDSDFYSKQKSLDNIVTISENIKIDNVEPSALLHKDSYEILSCIYRERSEDLPEYGTKEYKKLVEGVITGRETYYLNNSEPFVGIDKKVFKLIKDTINSDDLKDDSLITNKYTEKTLRTLKTNYDNNKTISALDLRNLTSNELSERENTIESLRLRAREEIVYVNQLDYGHSDKYFKQNP
	nad3 - nad1	ORF5	609 bp/202 aa	54,711-55,319	DNA polymerase	92% A. flavorubens | 91.92% A. brunneolocularis (ART72) | 94% A. cruentilemurum (ABRHS125-16) | 76% A. sinensis | 61% A. brunnescens	2e-118 | 1e-112 | 4e-110 | 3e-72 | 1e-66	99% | 98% | 98% | 71% | 87%	MGSDINIKDIIEFDDLEKSLLITTKGADEVFLKSSIPIAAAITARARMELSELLIDENLDILYIDTDSFKCKQKITELEKYKYLDHNELGALKYEGTFKESIFLLPKVYGRIYKESGEELVKVKGFKDKLEFDQLKELLFKNQSIKLTHDKWYRDIMKSEIKIIKSSYELSLNDNKRLLDLKTFKTKPYHFDNYDPEKINII
	nad3 - nad1	ORF2	510 bp/169 aa	54,850-55,359	Unknown	93% A. cruentilemurum (ECMCU086-10)	5e-59	0.62	MISRYHLSCVNFMDWFLNSNSFNWSNSSLSLNPLTLTNSSPDSLYILPYTFGNRKIDSLNVPSYFSAPNSLWSRYLYFSNSVIFCLHLNESVSIYKISKFSSINNSDNSILALAVIAAAIGIDDFRKTSSAPLVVINKDFSKSSNSIISLILISDPIDNFSISCGYRYE
	nad3 - nad1	ORF4	1857 bp/618 aa	55,737-57,593	DNA polymerase	86% A. cruentilemurum (ABRHS125-16) | 65% A. flavorubens	0.0 | 5e-176	100% | 65%	MKTQKTNNFFKQFVYNIAGAPSTLKNIAKYDIVKAFRGLISFLKKQNITNTQFIGIILRVKFKDGSIRSISTYRKGTINDKLKFSTLFKHLLILRSEDYVGEEHRVIEIIFSYHIYSLDYVYDPSKDELSFNKDFLKTEDKHIVDHKTDKETNIKYMKPLGVFKLPLSFAGSDLFHKQILELNRNLSEETITDDNKIKYKIIYKQISTLEVSLSVVLQDDPSIILFMFIDKLISVPKLSENEILVERRVNSRIKEIYLIDLINPQILLVKTLDVNQRGNKTFINPPIINPKDVSLSLNKYITIDIEARNNMDLLKDIGDFTNFTPIVIAGYIPLEGRAFYTELTPATENNFHYNMESFFSNIFKYKYQKYRVYAQNLSGFDIIFIYKSLLKLGEKRDIK…
A. cruentilemurum (ABRHS125-16: 6/6)	PX927101
	nad1 - cox3	ORF1	801 bp/266 aa	60,146-60,946	-	-	-	-	MVYLWYLGINICFMNTYILETLIRCCSHDLFLGESIWFFKAKFSALINLSLSRYPLNISNLDIIIGSKFMELPLSNNKSWFDSALTSKVINLSKSLGPNFLSSFLAGITPILPKTFLLIIKIWFVNVFIKYVVFLCVETFLSIKLSPTSNLGKSTILSVTLYNIIEGSSCKTKLTSISLELIVFTNILYLIFWSSNTIWSEILLFNIFNSSKNWIDPVKLNGNLNIFNKFIYLILVLSSVKCCKDSLLVDFTTSGSNILFSTSVNV
	nad1 - cox3	ORF5	1428 bp/475 aa	59,884-61,311	Unknown	89% A. cruentilemurum (ART28)	0	0.74	MTQTKNLYTQKKFLSEFLFPFLDTPSTLYFVAKMFTTKFLKKLIKTLSNDTKDNQVVGISLRIKFYEGSFRSLSPYKKLRFIDLPQIGSLFKQLLISRSEDYRKMNMKAVSIVYTYHVYPVNYTLTDVENRILEPEVVKSTSKESLQHLTDDKTNIKYINLLKIFKLPLSLTGSIQFLLELKILNNNISDQIVLEDQNIKYRILVNTISSKEMEVSLVLQEDPSMILYKVTDKIVDFPKLDVGDSLIERKVSTHKNTTYLINTLTNQILIINKKVLGKMGVIPAKKLDKKLGPNDLLKFITLDVKALSNQDLLLDKGNSINFDPIIISKFDMLSGYLDKERLIKAENLALKNQIDSPKNKSWEQHRINVSNIYVFIKQMLIPKYHKYTIYLHNIEGYEM…
	nad1 - cox3	ORF5	609 bp/202 aa	65,662-66,270	Unknown	73% A. rubescens var. alba | 84% A. cruentilemurum (GO-2010-25)	4e-103 | 1e-64	100% | 62%	MNVSIAHQVISSIKGLNTINTITPILPHHDYIIYLPITLGVCSFVLFSYAIIHESHTENHPYNIYDELIRDAISRGILDPINNEGIELQVINRNETTNLNEDSDLPLTNTSSHINTTPNIPNLSRSSQDINNRNNTLESEDQNHFIIEMGISEEIRGRTSMTNKLLNNSNNSPVIEEINKKRLSSDNFKKPHSSDDIDLGVD
	nad1 - cox3	ORF	333 bp/110 aa	65,853-66,185	Unknown	55% A. brunneolocularis	6e-19	1	MTGELLELFNNLFVIEVLPLISSEIPISIIKWFWSSDSKVLFLLLISWELLDKLGIFGVVLIWEEVFVKGKSESSFKFVVSFLLITCNSIPSLFIGSKIPREMASLINSS
	cob - nad5	ORF2	324 bp/107 aa	7,645-7,968	Unknown	-	-	-	MLFNTIIRVKSYQFLHIHSDLRMCSNLVFIDYLIRLQVLHGCRQSVFWKVRLTPLTDAIPVVNLYLTINEFYIFSFGAKTSRYDPHELGYRRATKTFTKWSKIWPLW
	nad5	ORF16	345 bp/114 aa	20,421-20,765	-	-	-	-	MAIIIYPNWEIVLKAIILFKSFCNKPQVAAKKAVVVPINVIINNVVLLYSNIGELLNNKYIPAVTSVAACNNALTGVGASILPGNQEWRGILALLAKAPPNNSKDIIVIAVSLI
	atp6 - cox1	ORF7	681 bp/226 aa	23,372-24,052	Unknown	97% A. cruentilemurum (ART83) | 91% A. rubescens var. alba | 76% A. brunneolocularis (GNHR-430) | 55% A. flavorubens	2e-148 | 1e-128 | 2e-93 | 6e-65	100% | 94% | 88% | 97%	MNLDYIIEMCLTIVNYTIYTVIVLSFIDICGQHINHFQNIDKILNNTKDRELIIEFFKIELERKIKIIDEIKSKFLSNTKVDSEKLQSGSEQDPNNLFNVINEFIYDLKNYLNKFLDDSDIFDLIKNFIYNWNDLLFLSQLSLEQLNALSSLTSAIVILICTLNIISVLFPNFLVNFIHLENKFTKIMDIIKLRRDFNHFYLIIFFLVIISLTLGLIFINLLILIY
	cox2-nad4	ORF12	1188 bp/395 aa	34,497-35,684	Unknown	98% A. cruentilemurum (ABRHS125-16) | 95% A. rubescens var. alba | 92% A. brunneolocularis (GNHR-446) | 78% A. flavorubens	0	1	MTQITNYKQQIITQIITKSKNIIIYLNINYILFILIDYLIDSQLSNYYFTKFSQILYIQKLINIITIINYDSLVNYISNLENILNQNINIFLTSYDIYLNIPNLTNIIIFVVINFTFYINFFVFLYIFIKINNNSLFNSKLIRIFITQINLIKIIYIIFIFIFNLFSLYYQLPLVKDYYLNLEANIIIAKQILINFVNFDLTNFYLDFKNINFIFLNRVDTFQKLMNSELDSNSKVNVSDFNVSNSIESVSKVNFSNSVVVSDYDNVVLVTEEIKFKNFKDLSIEDKRTYIINQYENKGMKPTFYTINWLSDKVLSNTDGNKNNVDIFINNYLNQILNLERDTQLKSFSFHREKPFLRHLVYKTPLEYPHVIPANKNISEFEESELKDALIKNDD
	nad6 - nad2	ORF6	507 bp/168 aa	40,269-40,775	Unknown	77%, 67%, 58%, 60% A. cruentilemurum (ABRHS125-16, ART83, ART83, GNHR-449)	1e-87, 2e-77, 3e-66, 2e-62	1	MKPIVILKNHLLEHSYRVRNMHDDPRYKQVFNLLSDELKAISIKQKEFAELTIRKNRDIDMNHFNNFSENNKIIFKNSLNIVNEKLNEKIKRASELSQNNNLEQTETIMRETFNTMEPLQMGNNIVQGAVKNSIDFNKLSQINLIDGDSLHENCLTISAVVGPFIGF
	nad6 - nad2	ORF17	420 bp/139 aa	40,346-40,765	-	-	-	-	MKGPTTAEIVKQFSCKLSPSIKLIWLNLLKSIEFLTAPCTILFPICIKGSIVLKVSLIIVSVCSRLLFWLSSEARLIFSFNFSLTIFKLFLKIILLFSEKLLKWFISISLFLRIVNSANSFCLILIAFNSSDNKLNTCL
	nad3 - nad1	ORF6	2463 bp/820 aa	51,553-54,015	Unknown	58% A. cruentilemurum (GNHR-448)	0	1	MIRIISKKILQAMGTFTIFITKNIINKKKRLGFIDLIMLIHNSIRSSFIYKIIIFIYTLIFLLGVVVSFLTIYINGFDKSVSTNIIIKNILALFSVFSYLRKGGDDETPEPFLPASFPALIELMQNNDSPDEETPWYKKWKLIIPVTVILILGFGVIGDYDSINTFPNSSGFSRIFKILGSILGLMWGDIKTVFKLQFDSDFYTNQKSLDNIVTITENIQIDNVEPSALLHKDSYDILSCIYRERSEDLPEYGTKEYKKLVEGVITGRETYYLNNSEPFNGIDKKVFKLIKDTINSDDLSSDSIIANKYTEKTLRTLKTNYDNAKTFGDLDLKNLTSNELSERENILESIRLRAREEIVYVNQLDYGHSDKYFKQNKNKTYDSELELTPKAKPKQLEND…
	nad3 - nad1	ORF8	2868 bp/955 aa	54,504-57,371	Unknown	91% A. cruentilemurum (GO-2010-25) | 88% A. rubescens var. alba	0	100% | 50%	MKETNNFFKQFVYNIAGAPSTLKHIAKYDIVKAFRGLISLLKKQNIIDTQIIGIILRVKFKDGSIRTISTYRKGTINDKLKFSTLFKHLLILRSEDYDGEEHRVIEIIFSYHIYPLDYVYDPSKDELTFNKDFLKTEDKQIVDHKTDKETNIKYMKPLGVFKLPLSFAGSDLFHKEVLELNTNLSEETITDDNRIKYKIIYKQINSIEVSISVILQDDPSIILFMFIDKLITVPKLTETEILVERRVNSRIKEVYLIDLINPQILLVKTLDVNQRGSKTFIKPPLINLKESNSELNRYIVIDIEARNNMDILKDIGDFTNFTPIVIAGYVPLEGRAFYTELTPTTENNFHYNMESFFSNIFKYNYHKYRVYAHNLSGFDIIFIYKSLLKLGEKHDIKVE…
A. cruentilemurum (ART-2019-28: 5/5)	PX927100
	nad1 - cox3	ORF9	1056 bp/351 aa	63,704-64,759	Unknown	89%, 90%, 90% A. cruentilemurum (ABRHS125-16, ECMCU086-10, GNHR-449)	0.0, 4e-103, 3e-101	100%, 53%, 53%	MTQTKNLSTQTKFLSEFLFPFLDTPSTLYFLAKMFTTKSLKKLIKNLKNDTKDNQVVGISLRINFYEGSFRSLSPYKKIRFIYFPKIGSLFKKLLISRSEDYRKMNMKAVSIIYTYHVYPIDYVLTDIENTILEPEVVKSTSKESLQHFTDDNTNIKYMNLLKIFKLPLSFIRSIQFLLELKILNNNISDQIVLEDNNIKYRILVNTISSKEIEVNLVLQEDPSMILYKVKDKIVDFPKLDVGDSFIERKVSTHKNTTYLINTLTSQILIMNKKVLGKMGVIPATKLDKKLGPNDLLKFITLDVKALSNQDLLMNRGNSTNFDPIIISKFYMLSGYLDKERLIKPENLALI
	cob - nad5	ORF8	324 bp/107 aa	16,035-16,358	Unknown	-	-	-	MLFNTIIRVKSYQFLHIHSDLRMCSNLVFIDYLIRLQVLHGCRQSVFWKVRLTPLTDAIPVVNLYLTINEFYIFSFGAKTSRYDPHELGYRRATKTFTKWSKIWPLW
	nad5	ORF12	345 bp/114 aa	20,421-20,765	-	-	-	-	MAIIIYPNWEIVLKAIILFKSFCNKPQVAAKKAVVVPINVIINNVVLLYSNIGELLNNKYIPAVTSVAACNNALTGVGASILPGNQEWRGILALLAKAPPNNSKDIIVIAVSLI
	atp6 - cox1	ORF7	681 bp/226 aa	23,372-24,052	Unknown	97% A. cruentilemurum (ART83) | 91% A. rubescens var. alba | 76% A. brunneolocularis (GNHR-430) | 55% A. flavorubens	2e-148 | 1e-128 | 2e-93 | 6e-65	100% | 94% | 88% | 97%	MNLDYIIEMCLTIVNYTIYTVIVLSFIDIWGQHINHFQNIDKILNNTKDRELIIEIFKIELERKIKILDEIQSKLLSNTKVDSEKLQSGSEQDPNNFFNVIKEFIYDLKNYLNKFLDDSDIFDLIKNFIYNWNDLLFLSQLSLEQLNALSSLTSAIVILICTLNIISVLFPNFLVNFIHLENKFTKIMDIIKLRRDFIHFYLIIFFLVIISLTLGLIFINLLILIY
	cox2-nad4	ORF11	1188 bp/395 aa	42,333-43,520	Unknown	98% A. cruentilemurum (ABRHS125-16) | 95% A. rubescens var. alba | 92% A. brunneolocularis (GNHR-446) | 78% A. flavorubens	0	1	MTQITNYKQQIITQIITKSKNIIIYLNINYILFILIDYLIDSKLSNYYFTKFSQILYIQKLINIITIINYDSLVNYISNLENILNQNINIFLTSYDIYLNIPNLINIIIFVVINLTFYINFFVFLYIFIKINNNSLFNSKLIRIFITQINLIKIIYIIFIFIFNLFSLYYQLPLVKDYYLNLEANIIIAKQIFINFVNFDFTNFYLDFKNINFIFLNRVDTFQKLMNSELDSNSKVNVSDFNVSNSIESVSKVNFSNSVIVSDYDNVVLVTEEIKFLNFKDLSIEDKRTYIINQYENKGMKPTFYTINWLSDKVLSNTDGNKNNVDIFINNYLNQILNLERDTQLKSFSFHREKPFLRHLVYKTPLEYPHVIPANKNISEFEESELKDALIKNDD
	nad6 - nad2	ORF6	507 bp/168 aa	48,082-48,588	Unknown	77%, 67%, 58%, 60% A. cruentilemurum (ABRHS125-16, ART83, ART83, GNHR-449)	1e-87, 2e-77, 3e-66, 2e-62	1
	nad3 - nad1	ORF11	495 bp/164 aa	58,588-59,082	DNA polymerase	94% A. rubescens var. alba | 91% A. brunneolocularis | 94% A. cruentilemurum (ABRHS125-16) | 71% A. sp.	1e-102 | 6e-102 | 5e-100 | 1e-75	0.96	MYSNEEIHSYDYTSMYPTQMVKWEMPVGKVTKFVGNPLIDTTFESLCKQHCFIKCSVYVDKSLNRPLYQTLVKINGPIRSVCATGTFINQWIYLPEICKYYELTNGKIRIIPELIQKGYLFESKNIFKDYINNMFKIKQSVDKSNPMYLISKLLMNSLLELNQN
	nad3 - nad1	ORF8	597 bp/198 aa	59,397-59,993	Unknown/DNA polymerase	86%, A. cruentilemurum (GO-2010-25) | 66% A. flavorubens | 86.41% A. brunneolocularis	3e-111 | 3e-84 | 6e-56	99% | 97% | 52%	MLTKGGGKTFINPSLFNLKDDISSLKKYITIDIEARNNLDILKDIDDFTNFSPIVISGYVPLEGRTFSTKLTPTSENNFHYNMESFFLNIFKYNYYKYRVYAHNLSGFDIIFIYKSLLKLGEKHDIKVEPVYRDDKIIMIKCSYGRYLNTNNFRYYVEFQDSFLKLPNSLEILSKSFNEDPKFHKTDNTKMINYLLSE
	nad3 - nad1	ORF10	840 bp/279 aa	59,971-60,810	Unknown/DNA polymerase	91%, 89% A. cruentilemurum (GNHR-449, ART83) | 87% A. brunneolocularis | 76% A. flavorubens	8e-174, 8e-172 | 4e-99 | 3e-96 | 8e-172	97%, 100% | 65% | 72%	MKMKETNNFFKQFVYNIAGAPSTLKNIAKYDIVKALKGLIQKLKTQNIIDTQIIGIILRVKFKDGSIRTISTYRKGTINDKVKFSTLFKHLLILRSEDYDGEEHRVIEIIFSYHIYPLDYVYDPSKDELSFNKDFLKTEDKHIVDHKTDKETNIKYMKPLGVFKLPLSFVGSDLFHKQILELNTNLSEETITDDNRIKYKIIYNKINSLEVSISVILQDDPSIILFMFIDKLITVPKLTDSEILVERRVNSRIKEVYLIDLINPQILLVKTLDVNQRGG
	nad3 - nad1	ORF2	489 bp/162 aa	59,966-60,454	-	-	-	-	MFYPPLWLTSKVLTSNICGFIKSIKYTSLILEFTLLSTNISLSVNFGTVINLSININNIIDGSSCNITDIETSRLLILLYMILYFILLSSVIVSSDRFVFNSNICLWNKSDPTKDKGSLNTPRGFIYLILVSLSVLWSTICLSSVFKKSLLNDSSSLDGSYT
A. cruentilemurum (GNHR426: 8/3)	ON528107
	nad1 - cox3	ORF6	351 bp/116 aa	61,193-61,543	Unknown	86%, 89%, 88%, 85% A. cruentilemurum (ART28, ABRHS125-16, ECMCU086-10, GNHR-449)	4e-60 | 4e-60 | 8e-56 | 5e-53	0.99	MNLLKIFKLPLSFTRSIQFLLKLKILNNNISDQIVLEDENIKYRILVNTISSKEVEVSLILQEDPSTILYKITDKIVDFPKLDVGDSLIERKVSTHRNTTYLINSLTNQILVINKF
	nad1 - cox3	ORF2	474 bp/157 aa	64,176-64,649	Unknown	84% A. cruentilemurum (ABRHS125-16)	2e-58	0.8	MYDELIIDGINRGILDPINNEGIKLQVINRNETTNLNEESDLPFTNTSSHINTTPNISNFSRSSQDINNRNNTLESEDKNHLTIEMGISYVIRGRTSIKNSLLKNSNNSPIVEEINKKRLSSDNFKTSFFLRYRFGCWLVLILSLKIIYIYMRLNYN
	cob - nad5	ORF9	324 bp/107 aa	7,718-8,041	Unknown	-	-	-	MLFNTIIRVKSYQFLHIHSDLRMCSNLVFIDYLIRLQVLHGCRQSVFWKVRLTPLTDAIPVVNLYLTINEFYIFSFGAKTSRYDPHELGYRRATKTFTKWSKILPLW
	nad5	ORF16	345 bp/114 aa	20,547-20,891	-	-	-	-	MAIIIYPNWEIVLKAIILFKSFCNKPQVAAKKAVVVPINVIINNVVLLYSNIGELLNNKYIPAVTSVAACNNALTGVGASILPGNQEWRGILALLAKAPPNNSKDIIVIAVSLI
	atp6 - cox1	ORF4	681 bp/226 aa	23,503-24,183	Unknown	97% A. cruentilemurum (ART83) | 91% A. rubescens var. alba | 76% A. brunneolocularis (GNHR-430) | 55% A. flavorubens	2e-148 | 1e-128 | 2e-93 | 6e-65	100% | 94% | 88% | 97%	MNLDYIIEMCLTIVNYTIYTVIVLSFIDIWGQHINHFQIIDKILNNTKDRELIIEIFKIELERKIKMIDEIQSKLLSNTNVDSEKLQSGSEQDPNNFFNVINEFIYDLKNYLNKFLDDSDIFDLIKNFIYNWNDLLFLSQLSLEQLNALSSLTSAIVILICTLNIISVLFPNFLVNFIHLENKFTKIMDIIKLRRDFNHFYLIIFFLVIISLTLGLIFINLLILIY
	cox2-nad4	ORF14	1188 bp/395 aa	34,977-36,164	Unknown	98% A. cruentilemurum (ABRHS125-16) | 95% A. rubescens var. alba | 92% A. brunneolocularis (GNHR-446) | 78% A. flavorubens	0	1	MTQITNYKQQIITQIITKSKNIIIYLNINYILFILIDYLIDSQLSNYYFTKFSQILYIQKLINIITIINYDSLVNYISNLENILNQNINIFLTSYDIYLNIPNLINIIIFVVINLTFYINFFVFLYIFIKINNNSLFNSKLIRIFITQINLIKIIYIIFIFIFNLFSLYYQLPLVKDYYLNLEANIIIAKQIFINFVNFDLTNFYLDFKNINFIFLNRVDTFQKLMNYELDSNSKVNVSDFNVSNSIESVSKVNFSNSVIVSDYDNVVLVTEEIKFKNFKDLSIEDKRTYIINQYENKGMKPTFYTINWLSDKVLSNTDGNKNNVDIFINNYLNQILNLERDTQLKSFSFHREKPFLRHLVYKTPLEYPHVIPANKNISEFEESELKDALIKNDD
	nad6 - nad2	ORF10	507 bp/168 aa	40,748-41,254	Unknown	77%, 67%, 58%, 60% A. cruentilemurum (ABRHS125-16, ART83, ART83, GNHR-449)	1e-87, 2e-77, 3e-66, 2e-62	1	MTPIVFLKNHLLEHSYRVRNMYEDPRYKLVFNLLPDDLKAKSIKLKEFADFSIHRNREINMNNFKNLSENYKIILKNKLNIINDKLNEDIKRTSDLSTNNNLEQTEKIMRETLNSMEPLMQMGENIVQGAVKNSIDFNKLSQINLLDGDSFQENCNTVSTVVGPFIGF
	nad3 - nad1	ORF1	651 bp/216 aa	52,392-53,042	Unknown	84% A. cruentilemurum (ECMCU086-10)	2e-112	1	MGLTLSLSSLDVSTCLDLPFVSWFCNCCTLSETEADNIKPGILGGLSQLSISVVFWTGLIPILALLFSNCDTKSLSPTPVGWDSNLECLFLLKKVDVEGSPPPSTIVLFLIAGPSTIFPEGVSVVLVNVGFNWFLVDTISEFLLSSIIGWSLNLWFTVFFKAFPPPNIEENNPLSIVGTSIVSFPITFPSSSNLNAVIDLVSLDIFVGFSTGAPYL
	nad3 - nad1	ORF7	2796 bp/931 aa	51,719-54,514	Unknown	88%, 65%, 82% A. cruentilemurum (ABRHS125-16, GNHR-448, ECMCU086-10)	0	87%, 100%, 55%	MIRIISKKILQAMGTFTIFITKNIINKKKRIGFIDLIMLIHNSIRSSMIYKIIIFIYTLIFLLGVLVSFLTIYINGFDKSVSTNIIIKNILALFSVFSYLRKGGDDETPEPFLPASFPALIELMQNNDSPDEETPWYKKWKLIIPVAVILILGFWVIGDYDSINTYPNSSGFSRIFKILGSILGLMWSDIKTVFKLQFDNDFNINQNSLDNIVTISENIKLDNVEPSALLHKDSYDILSCIYRERSEDLPEYGTKEYKKLVEGVITGRETYYLNNSEPFVGIDKKVFKLIKDTINSDDLSADSIIANKYTEKTLRTLKTNYDNAKTFGDLDLKNLTSNELSERENTLESLRLRAREEIVYVNQLDYGHSDKYFKQNKRKDSDLELTPKAKPKLENDNGT…
	nad3 - nad1	ORF8	2940 bp/979 aa	54,933-57,932	Unknown/DNA polymerase	90% A. cruentilemurum (GO-2010-25) | 83% A. rubescens var. alba	0	100% | 52%	MKQTNNFFKQFVYNIAGAPSTLKNIGKYEIVKALKGLIKNLKSQNIIDTQIIGIILRVKFKDGSIRSISTYRKGTINDKLKFSTLFKHLLILRSEDYDGEEHRVIEIIFSYHIYSLDYVYDPSKDELSFDKDFLKTEDKHIVDHKTDKETNIKYMKPLGVFKVPLSFAGSDLFHKQILELNRNLSEESITDDNRIKYKIIYKQISSLEVSISVILQDDPSITLFMFIDKLITVPKLSENEILVERRVNSRIKEIYLIDLINPQILLVKTLDVNQRGIKTFINPPIINPKDVSLSLNKYITIDIEARNNMDLLKDIGDFTNFTPIVIAGYVPLEGRAFYTELTPASENNFHYNMESFFANIFKYKYHKYRVYAHNLSGFDIIFIYKSLLKLGEKHDIKVE…
	nad3 - nad1	ORF3	531 bp/176 aa	55,102-55,632	Unknown	92% A. cruentilemurum (ECMCU086-10)	5e-65	0.63	MILISDFIISRYHLSCVNFKDWFLNSNSFNWLNSTLSLNPLTLTNSSSDSLYIPPYTFGNRKIDSLNVPSYFSAPNSLWSRYLYFSNSIIFCLHLNESVSIYKISKFSSINTSDNSILALAVIAAAMGIDDLRNDSSASLVVISKDFSKSSNSIISLILISDFIDNFSISSGYRYE
A. cruentilemurum (ECMCU086-10: 6/9)
	nad1 - cox3	ORF6	309 bp/102 aa	60,820-61,128	DNA polymerase	92% A. cruentilemurum (GNHR-449, ABRHS125-16)	8e-56 | 1e-53	0.94	MLIPRYHKYTIYLHNIEGYEMDLLCSALRLFVENGQIQIYPVIKDGEYLKMKIKFGYRKDYNKYRYYLLLHNSTNILPLSLKELVEIFLFYLRSLNIKTSRS
	nad1 - cox3	ORF8	561 bp/186	61,389-61,949	Unknown	90.27%, 90.86%, 86.49%, 85.22%. cruentilemurum (ART28, ECMCU086-10, ABRHS125-16, GO-2010-25)	5E-110, 9e-105, 7e-103, 2e-60	99%, 100%, 99%, 62%	MNMKAVSIVYTYHVYPIDYVLTDIENTILEPEVVKSTSKESLQHLTDDNTKISYINLLKIFKLPLSFIGSIQFLLELKLLNNNISDQIVLEDQNIKYRILVNTISSKEIEVNLVLQEDPSMILYKITDKIVDFPKLDVGDSLIERKVSTHRNTTYLINTLTGQILIINKKILGKMGVISTTKLDKN
	cob - nad5	ORF5	324 bp/107 aa	7,814-8,137	Unknown	-	-	-	MLFNTIIRVKSYQFLHIHFDLRMCSNLVFIDYLIRLQVLHGCRQSVFWKVRLTPLTDAIPVVNLYLTINEFYIFSFGAKTSRYDPHELGYRRATKTFTKWSKIWPLW
	cob - nad5	ORF16	366 bp/121 aa	11,420-11,785	-	-	-	-	MLINPPFSIRKILNLIKINKNNKILIKKLKLNDSTHIFLIVSWICFILFIVLFNKVLMNFKVKAKVKVKVKAKITIIVIVIVKVIVIVKEIIIVIEIVIVIVIVIIMVIVIVIVIVYILQI
	nad5	ORF15	345 bp/114 aa	20,948-21,292	-	-	-	-	MAIIIYPNWDIVLKAIILFKSFCNKPQVAAKKAVVVPINVIINNVVLLYSKIGELLNNKYIPAVTSVAACNNALTGVGASILPGNQEWRGILALLAKAPPNNSKDIIVIAVSLI
	atp6 - cox1	ORF2	687 bp/228 aa	23,917-24,603		91% A. cruentilemurum (ART83) | 90% A. rubescens var. alba | 76% A. brunneolocularis (GNHR-430) | 54.95% A. flavorubens	2e-129 | 1e-127 | 5e-93 | 2e-64	94% | 94% | 88% | 97%	MNLDYIIEMCLTIVNYTIYTVIVVSFIDIYVQHINHFQNIDKILNNTKDGELIKIIEFYKIELEKEMKMIDEFQSKLLSNTKVDLENLQSGSEQDPNNFFNVINEFTYDLKNYLNKFLDDSDIFDLIMNFIYNWNDLLFLSQLSLEQLNVLNSLTSAIVILICTLNIISVLFPNFLINFIHLENKFTKIMDIIKLRRDFNHFYLIIFFLVIISLTLGLIFINLLILIY
	cox2-nad4	ORF13	1188 bp/395 aa	35,361-36,548	Unknown	98% A. cruentilemurum (ABRHS125-16) | 95% A. rubescens var. alba | 92% A. brunneolocularis (GNHR-446) | 78% A. flavorubens	0	1	MTQITNYKQQIITQIITKSKNIIIYLNINYILFILIDYLIDSQLSNYFFTKFSQILYIQKLINIITIINYDSLVNYISNLENIFNQNINIFLTSYDIYLNIPNLTNIIIFVVINLTFYINFFVFLYIFIKINNNSLFNSKLIRIFITQINLIKTIYIIFIFIFNLFSLYYQLPLVKDYYLNLEANIIIAKQIFINFVNFDLTNFYLDFKNINFIFLNRVDTFQKLMNSELDSNSKVNVSDFNVSNSIESVSKVNLSNSVVVSDYDNVVLVTEEIKFLNFKDLSIEDKRTYIINQYENKGMKPTFYTINWLSDKVLSNTDGNKNNVDIFINNYLNQILNLERDTQLKSFSFHREKPFLRHLVYKTPLEYPHVIPANKNISEFEESELKDALIKNDD
	nad6 - nad2	ORF8	507 bp/168 aa	41,111-41,617	-	-	-	-	MKEKVICKNEILEHSYKVSNMYSDPHFKGIFNILSYDLKQKYIIQKEYVDNSINLHRFLDMNSFNSYPENEKMILKNSFANLNKNLNVEIKGISDLTINNNLEKTEQKMRETLNSMEPLIKMGDYIVQNANKKSLDFNKLSKINLLNDEKIQQKSVSISEIISSWFDL
	nad3 - nad1	ORF11	1548 bp/515 aa	52,061-53,608	Unknown	81.47%, 78% A. cruentilemurum (GNHR-448, ABRHS125-16) | 52% A. rubescens var. alba	0.0, 0.0 | 2e-85	100%, 76% | 54%	MMKGKLKDGLGVITNPKGSNKSEPLKLEVAKGPTIEDIENNSVPSKPKILIPSPKKEHIQIESGNNSPDPFDDENSKYGSPVEKPTKISSDTRSMSAYTLNEKREVIGTETIEVPTMDKGLFSSILGGGKALKKTVNQRLRDQPILEDNKNGSTEMESAKNQLKPTVTKTTETPSGNIVEGSAIGNKTMVEGGGDPSTATFFNKNRHSKLESQPTGVGDSDFMSQLEKRRAKIAMSPVQNTTDIDNWDSPPKMPGLMLSASVSDRVQQLQKQDTKGKSKQVEPSNDDSDIPIPKSHIIHDNRKITSQLTGQSSKELIQSLQSKQIPKLGEYIPMDGPTFENKYFDESKILELNSKVLKIDPTWNKVAISLIDNDLFDSSDETRNGKVLGLEVMHYLNET…
	nad3 - nad1	ORF2	1287 bp/428 aa	52,506-53,792	-	-	-	-	MATLFHVGSIFKTLLFNSNIFDSSKYLFSKVGPSIGIYSPNFGICLLCKDCINSLLLCPVSWDVIFLLSWIICDLGMGISESSLDGSTCLDLPFVSCFCNCCTLSDTDADNIKPGIFGGLSQLSISVVFWTGLIAILALLFSNCDIKSLSPTPVGWDSNLECLFLLKNVAVEGSPPPSTIVLFPIAEPSTIFPDGVSVVLVTVGFNWFLADSISVEPFLLSSNIGWSLNLWFTVFFRAFPPPNIEENNPLSIVGTSIVSVPITSRFSFNVYALIDLVSLDIFVGFSTGLPYLLFSSSKGSGLLFPLSIWICSFLGEGINILGFEGTLLFSISSIVGPLATSSFKGSDLFEPLGLVITPNPSLSLPFIILKNPVSLVDVSLVDVSLSNLDVEAVPLSFSN…
	nad3 - nad1	ORF10	615 bp/204 aa	54,236-54,850	Unknown	94%, 91%, 87%, 54% A. cruentilemurum (ART83, ABRHS125-16, GO-2010-25, GNHR-448) | 59% A. flavorubens	1e-123, 3e-115, 1e-57, 1e-43 | 3e-60	100%, 100%, 53%, 98% | 93%	MGTLTMFITKNIINKKKRLGFIDLIMLIHTSIRSSMIYKIIIFIYTLISLLGVLVSFLTIYINGFDKSVSTNIIIKNILALFSVFSYLRKGGDDETPEPFIPASFPALIELMQNNDSPDEETPWYKKWKLIIPVTVILILGFLVIGDYDSINTYPNSSGFSRILKILGSILGLMWSDIKTIFKLQFDSDFYNKQKTLDNIVTMS
	nad3 - nad1	ORF1	339 bp/112 aa	55,484-55,822	-	-	-	-	MILISDFMISRYHLSCVNFKDWFLNSNSFNWLNSSLSLNPLTLTSSSPDSLYIPPYTFGNRKIDSLNVPSYFNAPNSLWSRYLYFSRSVIFCLHLNESVSIYKIYKFSSINN
	nad3 - nad1	ORF7	795 bp/264 aa	56,392-57,186	DNA polymerase	100%, 89% A. cruentilemurum (ECMCU086-10, ABRHS125-16) | 81% A. rubescens var. alba | 68% A. flavorubens	0.0, 2e-166 | 1e-116 | 6e-79	100%, 100% | 79% | 71%	MESFFSNIFKYKYHKYRVYAHNLSGYEIIFIYKSLLKLGEKHDIKVEPLYRDDKIIMIKCSFGRYLNTNNFRYYIEFHDSYLKLPNSLEILSKSFNEDPKFHKKDNTKMINYLLNEYIRNRYDKDAMKGMEARIIDYCIHDCKCLSEVLHHFSKHIYEFFNINIHTCPTLSSIALNIYLKKYLPAPLEKESKDISCIPLISGQIYKDIKNANHGGHTDVYDMYYNDEVHSYDYTSMYPTQMVKWEMPVGKVTKFVGNPLIDSTF
	nad3 - nad1	ORF9	720 bp/239 aa	57,522-58,241	Unknown	90%, 88% A. cruentilemurum (GNHR-449, ART28) | 87.15% A. brunneolocularis | 70% A. flavorubens	6e-149, 2e-140 | 6e-95 | 7e-65	100%, 100% | 74% | 69%	MKETNNFFKQFVYNIAGAPSTLKHIAKYDIVKAFKGLISNLKKQNIIDTQIIGIILRVKFKDGSIRSISTYRKGTINEKIKFSTLFKHLLLLRSEDYEGEEYKVIEIIFSYHIYSLDYVYDPSKDELTFNIDFLKSEDKQIVDHKTDKETNIKYMKALGVLKLPLSFAGSDLFQKQILELNTNLSEETITDDNRIKYKIIYNQINSLEVSISIILQDEPSIIIFMFIDKLITVPKLTET
	nad3 - nad1	ORF3	372 bp/123 aa	58,039-58,410	-	-	-	-	MDLIDPSLNLTRRMMPMIWVSMIFCFFKFEINPLNALTISYLAICFKVEGAPAILYTNCLKKLFVSFIFIFIFFFIFGFCFKSKRNDILEELKTSSQAGIRDSDDVKMYNGDYHTSLLRYKIQ
A. cruentilemurum (GNHR-448: 7/5)	PX927103
	nad1 - cox3	ORF6	510 bp/169 aa	60,324-60,833	Unknown	87%, 98% A. cruentilemurum (ABRHS125-16, ART28)	5e-91, 6e-78	95%, 75%	MILYKVKDKIVDFPKLDVGDSFIERKVSTHKNTTYLINTLTSQILIMNKKVLGKMGVIPATKLDKKLGPNDLLKFITLDVKALSNQDLLMDRGNSTNFDPIIISKFEMLSGYLDKERLIKPENLALIKQIDSPKNESFEQHRNIVSNIFIFVKQMLIPRYHNILNIYII
	cob - nad5	ORF14	324 bp/107 aa	7,750-8,073	Unknown	-	-	-	MLFNTIIRVKSYQFLHIHSDLRMCSNLVFIDYLIRLQVLHGCRQSVFWKVRLTPLTDAIPVVNLYLTINEFYIFSFGAKTSRYDPHELGYRRATKTFTKWSKIWPLW
	cob - nad5	ORF17	324 bp/107 aa	11,338-11,661	Unknown	78% A. cruentilemurum (ECMCU086-10)	6e-18	0.62	MLINPHFSIRKFLNLIKINKNNKILIKKLKLKKKLNDSTHIFLIVSRICLIFFIVLFASLKVKVNFTVTATVTATVTVIIIVIVIVIVIVIVIVIVIVIVIVYFLQI
	nad5	ORF16	345 bp/114 aa	20,711-21,055	-	-	-	-	MAIIIYPNWEIVLKAIILFKSFCNKPQVAAKKAVVVPINVIINNVVLLYSNIGELLNNKYIPAVTSVAACNNALTGVGASILPGNQEWRGILALLAKAPPNNSKDIIVIAVSLI
	atp6 - cox1	ORF8	681 bp/226 aa	23,663-24,343	Unknown	97% A. cruentilemurum (ART83) | 91% A. rubescens var. alba | 76% A. brunneolocularis (GNHR-430) | 55% A. flavorubens	2e-148 | 1e-128 | 2e-93 | 6e-65	100% | 94% | 88% | 97%	MNLDYIIEMCLTIVNYTIYTVIVLSFIDIWGQHINHFQNIDKILNNTKDREWIIEICKIELERKIKIFDEIKSKLLSNTKVDSEKLQSGSEQDPNNFFNVINEFIYDLKNYLNKFLDDSDIFDLIKNFIYNWNDLLFLSQLSLEQLNALSSLTSAIVILICTLNIISVLFPNFLVNFIHLENKFTKIMDIIKLRRDFNHFYLIIFFLVIISLTLGLIFINLLILIY
	cox2-nad4	ORF3	1188 bp/395 aa	34,510-35,697	Unknown	98% A. cruentilemurum (ABRHS125-16) | 95% A. rubescens var. alba | 92% A. brunneolocularis (GNHR-446) | 78% A. flavorubens	0	1	MTQITNYKQQIITQIITKSKNIIIYLNINYILFILIDYLIDSKLSNYYFTKFSQILYIQKLINIITIINYDSLVNYISNLENILNQNINIFLTSYDIYLNIPNLINIILFVVINLTFYINFFVFLYIFIKINNNSLFNSKLIRIFITQINLIKIIYIIFIFIFNLFSLYYQLPLVKDYYLNLEANIIIAKKIFINFVNFDFTNFYLDFKNINFIFLNRVDTFQKLINSELDSNSKVNVSDFNVSNSIESVSKVNFSNSVIVSDYDNVVLVTEEIKFKNFKDLSIEDKRTYIINQYENKGMKPTFYTINWLSDKVLSNTDGNKNNVDIFINNYLNQILNLERDTQLKSFSFHREKPFLRHLVYKTPLEYPHVIPANKNISEFEESELKDALIKNDD
	nad6 - nad2	ORF11	507 bp/168 aa	40,256-40,762	Unknown	77%, 67%, 58%, 60% A. cruentilemurum (ABRHS125-16, ART83, ART83, GNHR-449)	1e-87, 2e-77, 3e-66, 2e-62	1	MKSVVILKNHLLEHHYRISIMHSDPRFKLLMNVMPEKLQTQSLKQKEFADLSIHKNRDLDMSYFNNLPDNQKIIVKNYMGIVNNKLNDKIQQAYDQSSNNNLEQTEIILRKIFTEMEPLMLMGNNVIHDAIKNSIDFNKLSQINLIDADKLQNNCSTVSEIVGPIIGF
	nad3 - nad1	ORF1	879 bp/292 aa	51,932-52,810	Unknown	84% A. cruentilemurum (ECMCU086-10)	4e-154	1	MGISESSLDGSICLDLPFLSWVCNCCTLSDTEADNIKPGILGGLSQLSISVVFWTGLIAILALLFSNCDIKSLSPTPVGWDSNLECLFLLKKVAVEGSPPPSTIVLFPIAGPSTIFPDGVSMVLVSVGFNWFLANSISEFLVFSNIGWSLNACFVVFFKAFPPPNIEENNPLSIVGTSIVSCPITSPFSFNLNAVIDLVSFDIFVGFSTGLPYLSSSKGSGVLFPLSIWSCSFLGEGWGITISSLGFAVTLLFSISSIVGPLGSSTFKGSNWFVPLGLLITPNPSLSFPFIL
	nad3 - nad1	ORF8	2868 bp/955 aa	51,259-54,126	Unknown	58%, 81.47% A. cruentilemurum (ABRHS125-16, ECMCU086-10)	0	87%, 54%	MIRIISKKMLQAMGTLTMFITKNIINKKKKIRIIDLIVLIHDKIRTSFIYKIIIFIYMLIFLLGVLVSFLTIYNNGFDKTFSGNLLIKNLMALFSIFTYFKTGGEDGEIPEPFLPAAFPALFELIGNDDNNEDHPWYKKWMIIIPLIFLLSFSGYIVLGANWDLLMIYSDNWTGHHGITKYYKLFGGIVIVLWERLKASIKVVVDSDFRREQRDYNSVHDQLDEFKIDHVNPLALLDQDGYQIVNCIIKAKHKKKLPIFGTEEYGKLIKSVISHREDYLNETGKTLESLNLKDLKHIEDVVGNAFNTLDHRPMNGEVYYDFRKLQEKLLRVDPNHITQYTREERNEMVNRLMMLRHDAALNLGLENDIPTSNSFSDYLKDGNDDVKIISNNTTPKPYNL…
	nad3 - nad1	ORF3	531 bp/176 aa	54,723-55,253	Unknown	92% A. cruentilemurum (ECMCU086-10)	5e-65	0.63	MIFISDFMISRYHLSCVNFKDWFLNSNSFNWSNSTLSLNPLTLTSSSPDSLYIPPYTFGNRKIDSLNVPSYFSAPNSLWSRYLYFSNSIIFCLHLNESVSIYKISKFSSMNNSDNSILALAVIAAAIGIDDLRNDSSASLVVINKDFSKSSNSIISLILMSDFIDSFSISSGYKYE
	nad3 - nad1	ORF7	2886 bp/961 aa	54,614-57,499	Unknown	91% A. cruentilemurum (GO-2010-25) | 88% A. rubescens var. alba	0	100%, 51%	MKETNNFFKQFVYNIAGAPSTLKHIAKYDIVKAFKGLISILKKQNIIDTQIIGIILRVKFKDGSIRSISTYRKGTINEKIKFSTLFKHLLLLRSEDYDGEEHRVIEIIFSYHIYSLDYVYDPSKDELSFNKDFLKSEDKHIVDHKTDKETNIKYMKPLGVFKLPLSFAGSDIFHKQILELNRNLSEESITDDNRIKYRIIYKQISSLEVSLSVILQDDPTIILFMFIDKLITVPKLTETEILVERRVNSRIKEVYLIDLINPQILLVKTLDVNQRGNKTFINPRRFNRKDNISHLNKYICIDIEARNNMDLLKDIGDFTNFTPIVIAGYVPLEGRSFYTELSPASENNFHYNMESFFSNIFKYKYHQYNVYAHNLSGYDIIFIYKSLLKLGEKHDIKVE…
	nad3 - nad1	ORF4	576 bp/ 191 aa	54,574-55,149	-	-	-	-	MLFLASISIVIYFFISKILFFRFTTRGLMNVLEPLWLTSEVLTSNICGFIKSIKYTSLILEFTLLSTNISVSVNFGTVINLSININNVIAGSSCNVTDIETSRLLIWLYMILYFILLSSVIVSSDKFVFNSNICLWNKSDPAKDKGSLNTPRGFIYLILVSLSVLWSTICLSSLFKKSLLNESSSLDGSYT
The colored boxes indicated shared ORFs among species or samples.

## Sheet: Table_S10_Number_of_introns 
Table S10. Number of introns found in each mitochondrial gene for each Amanita species
Section	Species	Locus									Total no. introns per species
		nad1	nad2	nad4	nad5	cob	rns	rnl	cox1	cox2
Validae
	A brunnescens	-	-	-	-	1	-	-	3	-	4
	A Mapae series sp	-	-	-	-	1	-	1	6	-	8
	A flavorubens	-	1	-	-	1	-	1	1	-	4
	A rubescens var. alba	-	-	-	-	1	-	1	3	-	5
	A rubescens	-	-	-	-	1	-	-	3	-	4
	A brunneolocularis	-	-	-	-	-	-	1	2	-	3
	A cruentilemurum	-	-	-	-	1	-	1	1	-	3
Phalloideae
	A_ suballiacea	1	-	-	-	4	1	-	2	-	8
	A_bisporigera	1	-	-	-	4	1	-	2	-	8
	A_pallidorosea	1	-	1	1	6	1	2	10	1	23
	A_rimosa	1	-	-	1	4	1	-	7	1	15
	A_phalloides	-	-	-	1	4	1	4	9	1	20
Roanokenses
	A_pseudoporphyria	-	-	-	-	1	-	-	-	-	1
	A_eijii	-	-	-	-	-	-	-	-	-	0
	A_oberwinklerana	-	-	-	-	-	-	-	-	-	0
Caesareae
	A_basii	-	-	-	-	-	-	-	-	-	0
Amanita
	A_muscaria	-	-	-	-	2	-	1	4	-	7
	A_sinensis	-	-	-	-	-	-	-	-	-	0
Amidella
	A_sp2	-	-	-	-	1	-	-	-	-	1
Lepidella
	A_inopinata	-	-	-	-	-	-	-	1	-	1
	A_thiersii	1	1	-	2	6	1	4	6	1	22
Mean no. introns per locus		1	1	1	1.25	2.53333	1	1.77778	4	1
Number of species with introns per locus		5	2	1	4	15	6	9	15	4

[truncated: 1 more sheets: Table_11_unique introns]
